# Supplementary material for: 4-(4-Amino-2-fluoro­phen­oxy)-7-meth­oxy­quinazolin-6-ol methanol monosolvate
Source: Acta Crystallogr Sect E Struct Rep Online. 2012 Mar 24;68(Pt 4):o1149. doi: 10.1107/S1600536812011725 (PMC3344092; doi:10.1107/S1600536812011725)
Supplement: Supplementary file 1 [file e-68-o1149-sup1.cif]

##############################################################################
#                                                                            #
# This CIF contains the data in a paper accepted for publication in          #
# Acta Crystallographica Section E. It conforms to the requirements of       #
# Notes for Authors for Acta Crystallographica Section E, and has been       #
# peer reviewed under the auspices of the IUCr Commission on Journals.       #
#                                                                            #
# Full details of the Crystallographic Information File format               #
# are given in the paper "The Crystallographic Information File (CIF):       #
# a New Standard Archive File for Crystallography" by S. R. Hall, F. H.      #
# Allen and I. D. Brown [Acta Cryst. (1991), A47, 655-685].                  #
#                                                                            #
# The current version of the core CIF dictionary is obtainable from          #
# ftp://ftp.iucr.org/pub/cif_core.dic.                                       #
#                                                                            #
# Software is freely available for graphical display of the structure(s)     #
# in this CIF. For information consult the CIF software page                 #
# http://www.iucr.org/resources/cif/software.                                #
#                                                                            #
# This file may be used for bona fide research purposes within the           #
# scientific community so long as proper attribution is given to the journal # 
# article from which it was obtained.                                        #
#                                                                            #
##############################################################################
data_global
_audit_creation_method     SHELXL-97
_journal_date_recd_electronic     2012-03-12
_journal_date_accepted     2012-03-18
_journal_name_full     'Acta Crystallographica, Section E'
_journal_year     2012
_journal_volume     68
_journal_issue      4
_journal_page_first     o1149
_journal_page_last     o1149
_journal_paper_category     QO
_journal_paper_doi     10.1107/S1600536812011725
_journal_coeditor_code     HB6683
_publ_contact_author_name     'Tan Aimin'
_publ_contact_author_address
;
Jiangsu Key Laboratory of Molecular Targeted Antitumor Drug Research
Jiangsu Simcere Pharmaceutical R&D Co. Ltd
Nanjing 210042
People's Republic of China
;
_publ_contact_author_email     tanaimin@yahoo.cn
_publ_contact_author_fax     '86 25 85560000-1811'
_publ_contact_author_phone     '86 25 85301502'
_publ_section_title
;
4-(4-Amino-2-fluorophenoxy)-7-methoxyquinazolin-6-ol methanol monosolvate
;
loop_
    _publ_author_name
    _publ_author_footnote
    _publ_author_address
    'Huang, Wei' .
;
Jiangsu Key Laboratory of Molecular Targeted Antitumor Drug Research
Jiangsu Simcere Pharmaceutical R&D Co. Ltd
Nanjing 210042
People's Republic of China
and
Institute of Functional Biomolecules
State Key Laboratory of Pharmaceutical Biotechnology
Nanjing University
Nanjing 210093
People's Republic of China
;
    'Tan, Aimin' .
;
Jiangsu Key Laboratory of Molecular Targeted Antitumor Drug Research
Jiangsu Simcere Pharmaceutical R&D Co. Ltd
Nanjing 210042
People's Republic of China
;
data_I
_audit_creation_method     SHELXL-97
_chemical_name_systematic
;
4-(4-Amino-2-fluorophenoxy)-7-methoxyquinazolin-6-ol methanol monosolvate
;
_chemical_name_common     ?
_chemical_formula_moiety     'C15 H12 F N3 O3, C H4 O'
_chemical_formula_sum     'C16 H16 F N3 O4'
_chemical_formula_iupac     'C15 H12 F N3 O3, C H4 O'
_chemical_formula_weight     333.32
_chemical_melting_point     ?
_symmetry_cell_setting     triclinic
_symmetry_space_group_name_H-M     'P -1'
_symmetry_space_group_name_Hall     '-P 1'
loop_
    _symmetry_equiv_pos_as_xyz
    'x, y, z'
    '-x, -y, -z'
_cell_length_a     8.723(2)
_cell_length_b     8.921(2)
_cell_length_c     11.500(3)
_cell_angle_alpha     70.925(4)
_cell_angle_beta     69.940(4)
_cell_angle_gamma     77.273(4)
_cell_volume     788.6(3)
_cell_formula_units_Z     2
_cell_measurement_reflns_used     2516
_cell_measurement_theta_min     2.56
_cell_measurement_theta_max     25.26
_cell_measurement_temperature     298(2)
_exptl_crystal_description     block
_exptl_crystal_colour     colorless
_exptl_crystal_size_max     0.15
_exptl_crystal_size_mid     0.12
_exptl_crystal_size_min     0.10
_exptl_crystal_density_diffrn     1.404
_exptl_crystal_density_meas     ?
_exptl_crystal_density_method     'not measured'
_exptl_crystal_F_000     348
_exptl_absorpt_coefficient_mu     0.110
_exptl_absorpt_correction_type     multi-scan
_exptl_absorpt_process_details     '(SADABS; Bruker, 2001)'
_exptl_absorpt_correction_T_min     0.9737
_exptl_absorpt_correction_T_max     0.9891
_exptl_special_details
;
;
_diffrn_ambient_temperature     298(2)
_diffrn_radiation_type     MoK\a
_diffrn_radiation_wavelength     0.71073
_diffrn_radiation_source     'fine-focus sealed tube'
_diffrn_radiation_monochromator     graphite
_diffrn_measurement_device_type     'Bruker SMART 4K CCD'
_diffrn_measurement_method     '\f and \w scans'
_diffrn_detector_area_resol_mean     ?
_diffrn_reflns_number     4819
_diffrn_reflns_av_R_equivalents     0.0304
_diffrn_reflns_av_sigmaI/netI     0.0528
_diffrn_reflns_theta_min     1.96
_diffrn_reflns_theta_max     25.00
_diffrn_reflns_theta_full     25.00
_diffrn_measured_fraction_theta_max     0.986
_diffrn_measured_fraction_theta_full     0.986
_diffrn_reflns_limit_h_min     -10
_diffrn_reflns_limit_h_max     7
_diffrn_reflns_limit_k_min     -10
_diffrn_reflns_limit_k_max     10
_diffrn_reflns_limit_l_min     -13
_diffrn_reflns_limit_l_max     13
_diffrn_standards_number     ?
_diffrn_standards_interval_count     ?
_diffrn_standards_interval_time     ?
_diffrn_standards_decay_%     ?
_refine_special_details
;
Refinement of <i>F</i>^2^ against ALL reflections. The weighted <i>R</i>-factor
<i>wR</i> and goodness of fit <i>S</i> are based on <i>F</i>^2^, conventional
<i>R</i>-factors <i>R</i> are based on <i>F</i>, with <i>F</i> set to zero for
negative <i>F</i>^2^. The threshold expression of <i>F</i>^2^ >
\s(<i>F</i>^2^) is used only for calculating <i>R</i>-factors(gt) <i>etc</i>.
and is not relevant to the choice of reflections for refinement.
<i>R</i>-factors based on <i>F</i>^2^ are statistically about twice as large
as those based on <i>F</i>, and <i>R</i>- factors based on ALL data will be
even larger.
;
_reflns_number_total     2747
_reflns_number_gt     2010
_reflns_threshold_expression     I>2\s(I)
_refine_ls_structure_factor_coef     Fsqd
_refine_ls_matrix_type     full
_refine_ls_R_factor_all     0.1136
_refine_ls_R_factor_gt     0.0846
_refine_ls_wR_factor_gt     0.1805
_refine_ls_wR_factor_ref     0.1925
_refine_ls_goodness_of_fit_ref     1.167
_refine_ls_restrained_S_all     1.167
_refine_ls_number_reflns     2747
_refine_ls_number_parameters     227
_refine_ls_number_restraints     2
_refine_ls_hydrogen_treatment     mixed
_refine_ls_weighting_scheme     calc
_refine_ls_weighting_details
         'calc w=1/[\s^2^(Fo^2^)+(0.0670P)^2^+0.5658P] where P=(Fo^2^+2Fc^2^)/3'
_atom_sites_solution_hydrogens     geom
_atom_sites_solution_primary     direct
_atom_sites_solution_secondary     difmap
_refine_ls_shift/su_max     0.000
_refine_ls_shift/su_mean     0.000
_refine_diff_density_max     0.221
_refine_diff_density_min     -0.305
_refine_ls_extinction_method     none
_refine_ls_extinction_coef     ?
loop_
    _atom_type_symbol
    _atom_type_description
    _atom_type_scat_dispersion_real
    _atom_type_scat_dispersion_imag
    _atom_type_scat_source
    'C' 'C' 0.0033 0.0016
                         'International Tables Vol C Tables 4.2.6.8 and 6.1.1.4'
    'H' 'H' 0.0000 0.0000
                         'International Tables Vol C Tables 4.2.6.8 and 6.1.1.4'
    'N' 'N' 0.0061 0.0033
                         'International Tables Vol C Tables 4.2.6.8 and 6.1.1.4'
    'O' 'O' 0.0106 0.0060
                         'International Tables Vol C Tables 4.2.6.8 and 6.1.1.4'
    'F' 'F' 0.0171 0.0103
                         'International Tables Vol C Tables 4.2.6.8 and 6.1.1.4'
_computing_data_collection     'SMART (Bruker, 2001)'
_computing_cell_refinement     'SAINT (Bruker, 2001)'
_computing_data_reduction     'SAINT (Bruker, 2001)'
_computing_structure_solution     'SHELXS97 (Sheldrick, 2008)'
_computing_structure_refinement     'SHELXL97 (Sheldrick, 2008)'
_computing_molecular_graphics     'PLATON (Spek, 2009)'
_computing_publication_material     'SHELXTL (Sheldrick, 2008)'
loop_
    _atom_site_type_symbol
    _atom_site_label
    _atom_site_fract_x
    _atom_site_fract_y
    _atom_site_fract_z
    _atom_site_U_iso_or_equiv
    _atom_site_adp_type
    _atom_site_calc_flag
    _atom_site_refinement_flags
    _atom_site_occupancy
    _atom_site_symmetry_multiplicity
    _atom_site_disorder_assembly
    _atom_site_disorder_group
    C C1 0.0141(7) -0.2778(6) 0.8438(4) 0.0716(14) Uani d . 1 1 . .
    H H1A 0.1224 -0.2790 0.8480 0.107 Uiso calc R 1 1 . .
    H H1B -0.0365 -0.3654 0.9105 0.107 Uiso calc R 1 1 . .
    H H1C -0.0510 -0.1790 0.8554 0.107 Uiso calc R 1 1 . .
    C C2 0.1142(4) -0.1900(4) 0.6163(3) 0.0403(9) Uani d . 1 1 . .
    C C3 0.1429(4) -0.2237(4) 0.4980(3) 0.0388(9) Uani d . 1 1 . .
    C C4 0.2366(4) -0.1341(4) 0.3861(3) 0.0394(9) Uani d . 1 1 . .
    H H4 0.2569 -0.1582 0.3089 0.047 Uiso calc R 1 1 . .
    C C5 0.3027(4) -0.0040(4) 0.3884(3) 0.0365(8) Uani d . 1 1 . .
    C C6 0.2702(4) 0.0325(4) 0.5041(3) 0.0378(8) Uani d . 1 1 . .
    C C7 0.1759(5) -0.0628(4) 0.6196(4) 0.0438(9) Uani d . 1 1 . .
    H H7 0.1556 -0.0400 0.6973 0.053 Uiso calc R 1 1 . .
    C C8 0.4216(5) 0.2396(4) 0.4001(4) 0.0524(11) Uani d . 1 1 . .
    H H8 0.4621 0.3259 0.4030 0.063 Uiso calc R 1 1 . .
    C C9 0.4066(5) 0.0943(4) 0.2791(3) 0.0401(9) Uani d . 1 1 . .
    C C10 0.5608(5) 0.1413(4) 0.0612(3) 0.0424(9) Uani d . 1 1 . .
    C C11 0.5111(5) 0.2878(5) -0.0120(4) 0.0482(10) Uani d . 1 1 . .
    C C12 0.6172(6) 0.3746(4) -0.1182(4) 0.0497(10) Uani d . 1 1 . .
    H H12 0.5798 0.4740 -0.1652 0.060 Uiso calc R 1 1 . .
    C C13 0.7798(5) 0.3131(4) -0.1545(3) 0.0424(9) Uani d . 1 1 . .
    C C14 0.8321(5) 0.1640(4) -0.0821(4) 0.0485(10) Uani d . 1 1 . .
    H H14 0.9418 0.1211 -0.1057 0.058 Uiso calc R 1 1 . .
    C C15 0.7208(5) 0.0794(4) 0.0251(4) 0.0498(10) Uani d . 1 1 . .
    H H15 0.7563 -0.0205 0.0725 0.060 Uiso calc R 1 1 . .
    C C16 0.3354(6) 0.3722(7) 0.7115(6) 0.0910(18) Uani d . 1 1 . .
    H H16A 0.3020 0.4117 0.7859 0.136 Uiso calc R 1 1 . .
    H H16B 0.3274 0.4594 0.6373 0.136 Uiso calc R 1 1 . .
    H H16C 0.4471 0.3223 0.6983 0.136 Uiso calc R 1 1 . .
    O O1 0.0249(3) -0.2927(3) 0.7224(2) 0.0518(7) Uani d . 1 1 . .
    O O2 0.0736(4) -0.3501(3) 0.5054(2) 0.0569(8) Uani d . 1 1 . .
    H H2 0.0888 -0.3564 0.4326 0.085 Uiso calc R 1 1 . .
    O O3 0.4459(3) 0.0561(3) 0.1677(2) 0.0536(8) Uani d . 1 1 . .
    N N1 0.3312(4) 0.1598(3) 0.5098(3) 0.0499(9) Uani d . 1 1 . .
    N N2 0.4647(4) 0.2147(3) 0.2832(3) 0.0479(8) Uani d . 1 1 . .
    F F1 0.3505(3) 0.3488(3) 0.0233(3) 0.0773(8) Uani d . 1 1 . .
    N N3 0.8919(5) 0.3961(4) -0.2678(3) 0.0548(10) Uani d D 1 1 . .
    H H3A 0.864(6) 0.496(3) -0.282(5) 0.082 Uiso d D 1 1 . .
    H H3B 0.991(3) 0.355(5) -0.261(4) 0.066 Uiso d D 1 1 . .
    O O5 0.2333(4) 0.2605(4) 0.7305(3) 0.0699(9) Uani d . 1 1 . .
    H H5 0.2582 0.2309 0.6653 0.105 Uiso calc R 1 1 . .
loop_
    _atom_site_aniso_label
    _atom_site_aniso_U_11
    _atom_site_aniso_U_22
    _atom_site_aniso_U_33
    _atom_site_aniso_U_12
    _atom_site_aniso_U_13
    _atom_site_aniso_U_23
    C1 0.101(4) 0.068(3) 0.035(2) -0.042(3) 0.003(2) -0.002(2)
    C2 0.043(2) 0.0290(18) 0.041(2) -0.0122(16) -0.0065(17) -0.0001(16)
    C3 0.046(2) 0.0293(17) 0.042(2) -0.0159(16) -0.0149(17) -0.0015(15)
    C4 0.047(2) 0.0310(18) 0.041(2) -0.0167(16) -0.0129(17) -0.0031(16)
    C5 0.039(2) 0.0284(17) 0.040(2) -0.0107(15) -0.0104(16) -0.0033(15)
    C6 0.044(2) 0.0274(17) 0.043(2) -0.0109(15) -0.0117(17) -0.0071(16)
    C7 0.050(2) 0.038(2) 0.040(2) -0.0116(17) -0.0039(18) -0.0127(17)
    C8 0.074(3) 0.039(2) 0.052(3) -0.030(2) -0.017(2) -0.0094(19)
    C9 0.049(2) 0.0317(18) 0.039(2) -0.0157(16) -0.0127(17) -0.0012(15)
    C10 0.057(3) 0.038(2) 0.033(2) -0.0257(19) -0.0084(18) -0.0030(16)
    C11 0.050(3) 0.049(2) 0.046(2) -0.014(2) -0.0107(19) -0.0125(19)
    C12 0.071(3) 0.0332(19) 0.045(2) -0.021(2) -0.019(2) 0.0018(17)
    C13 0.063(3) 0.0354(19) 0.034(2) -0.0293(19) -0.0111(19) -0.0042(16)
    C14 0.057(3) 0.044(2) 0.044(2) -0.0181(19) -0.0113(19) -0.0076(18)
    C15 0.063(3) 0.036(2) 0.043(2) -0.0171(19) -0.014(2) 0.0046(17)
    C16 0.074(4) 0.095(4) 0.140(5) -0.002(3) -0.049(4) -0.065(4)
    O1 0.0629(18) 0.0458(15) 0.0390(15) -0.0292(13) -0.0019(13) -0.0005(12)
    O2 0.086(2) 0.0451(15) 0.0448(16) -0.0451(15) -0.0136(16) -0.0002(13)
    O3 0.075(2) 0.0495(15) 0.0355(14) -0.0423(14) -0.0008(13) -0.0039(12)
    N1 0.064(2) 0.0368(17) 0.051(2) -0.0236(16) -0.0090(17) -0.0105(15)
    N2 0.064(2) 0.0373(17) 0.0438(19) -0.0303(16) -0.0088(16) -0.0040(14)
    F1 0.0647(18) 0.0707(17) 0.0825(19) -0.0111(13) -0.0131(15) -0.0101(14)
    N3 0.075(3) 0.048(2) 0.0408(19) -0.037(2) -0.0098(19) 0.0006(17)
    O5 0.096(2) 0.0598(18) 0.0517(18) -0.0249(18) -0.0110(17) -0.0134(15)
_geom_special_details
;
All e.s.d.'s (except the e.s.d. in the dihedral angle between two l.s. planes)
are estimated using the full covariance matrix. The cell e.s.d.'s are taken
into account individually in the estimation of e.s.d.'s in distances, angles
and torsion angles; correlations between e.s.d.'s in cell parameters are only
used when they are defined by crystal symmetry. An approximate (isotropic)
treatment of cell e.s.d.'s is used for estimating e.s.d.'s involving l.s.
planes.
;
loop_
    _geom_bond_atom_site_label_1
    _geom_bond_atom_site_label_2
    _geom_bond_site_symmetry_2
    _geom_bond_distance
    _geom_bond_publ_flag
    C1 O1 . 1.416(5) ?
    C1 H1A . 0.9600 ?
    C1 H1B . 0.9600 ?
    C1 H1C . 0.9600 ?
    C2 O1 . 1.366(4) ?
    C2 C7 . 1.375(5) ?
    C2 C3 . 1.415(5) ?
    C3 O2 . 1.360(4) ?
    C3 C4 . 1.363(5) ?
    C4 C5 . 1.416(4) ?
    C4 H4 . 0.9300 ?
    C5 C6 . 1.393(5) ?
    C5 C9 . 1.421(5) ?
    C6 N1 . 1.385(4) ?
    C6 C7 . 1.409(5) ?
    C7 H7 . 0.9300 ?
    C8 N1 . 1.303(5) ?
    C8 N2 . 1.346(5) ?
    C8 H8 . 0.9300 ?
    C9 N2 . 1.304(4) ?
    C9 O3 . 1.344(4) ?
    C10 C15 . 1.356(5) ?
    C10 C11 . 1.373(5) ?
    C10 O3 . 1.403(4) ?
    C11 F1 . 1.357(5) ?
    C11 C12 . 1.368(5) ?
    C12 C13 . 1.374(6) ?
    C12 H12 . 0.9300 ?
    C13 C14 . 1.393(5) ?
    C13 N3 . 1.420(5) ?
    C14 C15 . 1.388(5) ?
    C14 H14 . 0.9300 ?
    C15 H15 . 0.9300 ?
    C16 O5 . 1.396(5) ?
    C16 H16A . 0.9600 ?
    C16 H16B . 0.9600 ?
    C16 H16C . 0.9600 ?
    O2 H2 . 0.8200 ?
    N3 H3A . 0.848(19) ?
    N3 H3B . 0.879(19) ?
    O5 H5 . 0.8200 ?
loop_
    _geom_angle_atom_site_label_1
    _geom_angle_atom_site_label_2
    _geom_angle_atom_site_label_3
    _geom_angle_site_symmetry_1
    _geom_angle_site_symmetry_3
    _geom_angle
    _geom_angle_publ_flag
    O1 C1 H1A . . 109.5 ?
    O1 C1 H1B . . 109.5 ?
    H1A C1 H1B . . 109.5 ?
    O1 C1 H1C . . 109.5 ?
    H1A C1 H1C . . 109.5 ?
    H1B C1 H1C . . 109.5 ?
    O1 C2 C7 . . 124.3(3) ?
    O1 C2 C3 . . 115.2(3) ?
    C7 C2 C3 . . 120.5(3) ?
    O2 C3 C4 . . 123.6(3) ?
    O2 C3 C2 . . 115.6(3) ?
    C4 C3 C2 . . 120.7(3) ?
    C3 C4 C5 . . 119.4(3) ?
    C3 C4 H4 . . 120.3 ?
    C5 C4 H4 . . 120.3 ?
    C6 C5 C4 . . 120.0(3) ?
    C6 C5 C9 . . 115.4(3) ?
    C4 C5 C9 . . 124.6(3) ?
    N1 C6 C5 . . 121.7(3) ?
    N1 C6 C7 . . 118.2(3) ?
    C5 C6 C7 . . 120.1(3) ?
    C2 C7 C6 . . 119.2(3) ?
    C2 C7 H7 . . 120.4 ?
    C6 C7 H7 . . 120.4 ?
    N1 C8 N2 . . 129.2(3) ?
    N1 C8 H8 . . 115.4 ?
    N2 C8 H8 . . 115.4 ?
    N2 C9 O3 . . 120.2(3) ?
    N2 C9 C5 . . 123.5(3) ?
    O3 C9 C5 . . 116.3(3) ?
    C15 C10 C11 . . 118.6(3) ?
    C15 C10 O3 . . 121.3(3) ?
    C11 C10 O3 . . 120.1(4) ?
    F1 C11 C12 . . 118.9(4) ?
    F1 C11 C10 . . 118.6(3) ?
    C12 C11 C10 . . 122.5(4) ?
    C11 C12 C13 . . 119.1(4) ?
    C11 C12 H12 . . 120.4 ?
    C13 C12 H12 . . 120.4 ?
    C12 C13 C14 . . 119.1(3) ?
    C12 C13 N3 . . 120.7(4) ?
    C14 C13 N3 . . 120.1(4) ?
    C15 C14 C13 . . 120.1(4) ?
    C15 C14 H14 . . 119.9 ?
    C13 C14 H14 . . 119.9 ?
    C10 C15 C14 . . 120.5(4) ?
    C10 C15 H15 . . 119.7 ?
    C14 C15 H15 . . 119.7 ?
    O5 C16 H16A . . 109.5 ?
    O5 C16 H16B . . 109.5 ?
    H16A C16 H16B . . 109.5 ?
    O5 C16 H16C . . 109.5 ?
    H16A C16 H16C . . 109.5 ?
    H16B C16 H16C . . 109.5 ?
    C2 O1 C1 . . 116.9(3) ?
    C3 O2 H2 . . 109.5 ?
    C9 O3 C10 . . 117.4(3) ?
    C8 N1 C6 . . 114.9(3) ?
    C9 N2 C8 . . 115.3(3) ?
    C13 N3 H3A . . 111(3) ?
    C13 N3 H3B . . 106(3) ?
    H3A N3 H3B . . 119(5) ?
    C16 O5 H5 . . 109.5 ?
loop_
    _geom_torsion_atom_site_label_1
    _geom_torsion_atom_site_label_2
    _geom_torsion_atom_site_label_3
    _geom_torsion_atom_site_label_4
    _geom_torsion_site_symmetry_1
    _geom_torsion_site_symmetry_2
    _geom_torsion_site_symmetry_3
    _geom_torsion_site_symmetry_4
    _geom_torsion
    _geom_torsion_publ_flag
    O1 C2 C3 O2 . . . . 2.0(5) ?
    C7 C2 C3 O2 . . . . -178.7(3) ?
    O1 C2 C3 C4 . . . . -177.1(3) ?
    C7 C2 C3 C4 . . . . 2.2(5) ?
    O2 C3 C4 C5 . . . . 179.7(3) ?
    C2 C3 C4 C5 . . . . -1.3(5) ?
    C3 C4 C5 C6 . . . . -0.8(5) ?
    C3 C4 C5 C9 . . . . 177.7(4) ?
    C4 C5 C6 N1 . . . . -179.3(3) ?
    C9 C5 C6 N1 . . . . 2.1(5) ?
    C4 C5 C6 C7 . . . . 2.0(5) ?
    C9 C5 C6 C7 . . . . -176.5(3) ?
    O1 C2 C7 C6 . . . . 178.3(3) ?
    C3 C2 C7 C6 . . . . -0.9(5) ?
    N1 C6 C7 C2 . . . . -179.9(3) ?
    C5 C6 C7 C2 . . . . -1.2(5) ?
    C6 C5 C9 N2 . . . . -2.3(5) ?
    C4 C5 C9 N2 . . . . 179.2(4) ?
    C6 C5 C9 O3 . . . . 176.9(3) ?
    C4 C5 C9 O3 . . . . -1.6(5) ?
    C15 C10 C11 F1 . . . . 179.2(3) ?
    O3 C10 C11 F1 . . . . 1.7(5) ?
    C15 C10 C11 C12 . . . . -1.2(6) ?
    O3 C10 C11 C12 . . . . -178.7(3) ?
    F1 C11 C12 C13 . . . . -179.8(3) ?
    C10 C11 C12 C13 . . . . 0.6(6) ?
    C11 C12 C13 C14 . . . . 0.0(5) ?
    C11 C12 C13 N3 . . . . 176.8(3) ?
    C12 C13 C14 C15 . . . . 0.0(5) ?
    N3 C13 C14 C15 . . . . -176.9(3) ?
    C11 C10 C15 C14 . . . . 1.2(6) ?
    O3 C10 C15 C14 . . . . 178.6(3) ?
    C13 C14 C15 C10 . . . . -0.6(6) ?
    C7 C2 O1 C1 . . . . -8.3(6) ?
    C3 C2 O1 C1 . . . . 170.9(4) ?
    N2 C9 O3 C10 . . . . 5.3(5) ?
    C5 C9 O3 C10 . . . . -174.0(3) ?
    C15 C10 O3 C9 . . . . 99.6(4) ?
    C11 C10 O3 C9 . . . . -83.0(4) ?
    N2 C8 N1 C6 . . . . -0.7(7) ?
    C5 C6 N1 C8 . . . . -0.8(5) ?
    C7 C6 N1 C8 . . . . 177.9(4) ?
    O3 C9 N2 C8 . . . . -178.1(4) ?
    C5 C9 N2 C8 . . . . 1.0(6) ?
    N1 C8 N2 C9 . . . . 0.5(7) ?
loop_
    _geom_hbond_atom_site_label_D
    _geom_hbond_atom_site_label_H
    _geom_hbond_atom_site_label_A
    _geom_hbond_site_symmetry_A
    _geom_hbond_distance_DH
    _geom_hbond_distance_HA
    _geom_hbond_distance_DA
    _geom_hbond_angle_DHA
    O2 H2 N3 2_655 0.82 1.98 2.799(4) 172
    N3 H3A O1 1_664 0.848(19) 2.60(4) 3.192(4) 128(4)
    N3 H3B O5 1_654 0.879(19) 2.08(2) 2.953(6) 173(4)
    O5 H5 N1 . 0.82 1.95 2.765(4) 177
    C15 H15 O5 2_656 0.93 2.57 3.453(5) 159
