# Supplementary material for: 4-(4-Amino-2-fluoro­phen­oxy)-7-meth­oxy­quinazolin-6-ol methanol monosolvate
Source: Acta Crystallogr Sect E Struct Rep Online. 2012 Mar 24;68(Pt 4):o1149. doi: 10.1107/S1600536812011725 (PMC3344092; doi:10.1107/S1600536812011725)
Supplement: Supplementary file 2 [file e-68-o1149-Isup2.hkl]

# 
# h,k,l, Fc-squared, Fo-squared, sigma(Fo-squared) and status flag 
# 
data_I
_shelx_title ' 110712em in P-1' 
_shelx_refln_list_code          4 
_shelx_F_calc_maximum      141.45 
_exptl_crystal_F_000       348.00 
_reflns_d_resolution_high  0.8409 
 
loop_ 
 _symmetry_equiv_pos_as_xyz 
 'x, y, z' 
 '-x, -y, -z' 
 
_cell_length_a     8.7229 
_cell_length_b     8.9213 
_cell_length_c    11.5002 
_cell_angle_alpha  70.925 
_cell_angle_beta   69.940 
_cell_angle_gamma  77.273 
 
_shelx_F_squared_multiplier     1.000 
 
loop_ 
 _refln_index_h 
 _refln_index_k 
 _refln_index_l 
 _refln_F_squared_calc 
 _refln_F_squared_meas 
 _refln_F_squared_sigma 
 _refln_observed_status 
   1   0   0      375.33      354.24     10.91 o 
   2   0   0        4.36        8.11      1.78 o 
   3   0   0       11.39       10.18      1.01 o 
   4   0   0        4.34        6.09      0.93 o 
   5   0   0        3.71        5.95      0.93 o 
   6   0   0        0.03        1.92      1.76 o 
   7   0   0       15.09       11.23      3.78 o 
   8   0   0        0.53        2.73      2.66 o 
   9   0   0        2.86       10.68      3.73 o 
  -9   1   0       11.84        9.58      3.45 o 
  -8   1   0       43.38       46.03      5.88 o 
  -7   1   0      142.98      137.37     11.42 o 
  -6   1   0       12.25       13.62      3.84 o 
  -5   1   0       14.01       17.36      4.63 o 
  -4   1   0      143.84      145.59      9.65 o 
  -3   1   0      688.53      616.28     21.32 o 
  -2   1   0    10048.16     9343.71    212.55 o 
  -1   1   0     1754.72     1815.39     43.64 o 
   0   1   0     1486.27     1791.83     83.13 o 
   1   1   0      238.84      288.64      5.84 o 
   2   1   0     2894.82     3168.35     53.64 o 
   4   1   0      320.35      295.07      9.20 o 
   5   1   0       10.80       11.11      1.78 o 
   6   1   0        9.03       15.68      4.37 o 
   7   1   0       87.48       80.01      8.61 o 
   8   1   0        0.20        0.81      2.68 o 
   9   1   0        0.01        1.69      3.13 o 
  -9   2   0       15.41       15.97      3.52 o 
  -8   2   0        9.04       11.60      3.54 o 
  -7   2   0        3.66       11.13      3.22 o 
  -6   2   0        5.83        9.77      3.49 o 
  -5   2   0       30.32       21.51      3.50 o 
  -4   2   0        0.95        1.21      1.18 o 
  -3   2   0      898.81      854.51     26.65 o 
  -2   2   0      658.93      667.10     11.61 o 
  -1   2   0      925.00      889.13     14.13 o 
   0   2   0     3232.90     3782.83     99.13 o 
   1   2   0       26.71       31.28      1.65 o 
   2   2   0      901.94     1027.63     25.53 o 
   3   2   0      537.45      534.68     14.16 o 
   4   2   0      180.36      183.02      7.46 o 
   5   2   0      479.89      481.46     14.52 o 
   6   2   0       63.13       61.21      4.01 o 
   7   2   0       57.92       62.31      7.20 o 
   8   2   0       21.61       39.34      4.91 o 
   9   2   0        4.71        7.97      3.54 o 
  -8   3   0        0.51        4.35      2.96 o 
  -7   3   0        3.60        0.56      2.69 o 
  -6   3   0        4.91        4.26      2.20 o 
  -5   3   0       32.39       26.56      3.64 o 
  -4   3   0      134.30      113.29      7.83 o 
  -3   3   0      761.37      669.43     16.59 o 
  -2   3   0       22.38       26.29      1.48 o 
  -1   3   0       42.48       54.42      2.33 o 
   0   3   0     1222.32     1454.30     22.88 o 
   1   3   0      507.84      617.09     12.24 o 
   2   3   0      196.62      235.60      6.93 o 
   3   3   0      290.35      288.67     14.17 o 
   4   3   0       10.73       18.23      2.36 o 
   5   3   0       19.99       22.55      2.75 o 
   6   3   0        0.02        1.07      1.47 o 
   7   3   0       90.23       72.14      7.97 o 
   8   3   0        5.06       10.00      3.86 o 
   9   3   0       27.62       43.14      5.03 o 
  -8   4   0        0.28        4.03      2.90 o 
  -7   4   0        0.41        4.26      3.90 o 
  -6   4   0        4.64       11.65      2.34 o 
  -5   4   0       36.92       34.29      3.12 o 
  -4   4   0       71.18       70.30      4.13 o 
  -3   4   0        5.59        6.67      0.98 o 
  -2   4   0        0.10        2.69      0.86 o 
  -1   4   0       37.44       34.00      1.98 o 
   0   4   0      102.95      110.47      4.09 o 
   1   4   0        0.74        3.44      0.79 o 
   2   4   0       63.48       67.26      3.59 o 
   3   4   0      471.85      514.72     13.02 o 
   4   4   0     1259.12     1331.33     31.27 o 
   5   4   0       52.41       47.59      4.21 o 
   6   4   0      202.23      192.63      9.60 o 
   7   4   0      303.15      287.88     12.39 o 
   8   4   0        0.00        0.00      3.29 o 
   9   4   0        3.67        8.22      3.98 o 
  -7   5   0        3.33        2.82      3.03 o 
  -6   5   0        0.13        2.44      2.12 o 
  -5   5   0       13.48       16.29      2.55 o 
  -4   5   0      354.23      273.80      9.92 o 
  -3   5   0        3.10        5.10      2.09 o 
  -2   5   0        4.65       10.87      1.46 o 
  -1   5   0       45.01       52.57      2.80 o 
   0   5   0        0.95        3.47      0.91 o 
   1   5   0      151.90      157.86      7.21 o 
   2   5   0       95.38       91.18      4.62 o 
   3   5   0      194.93      187.75      7.49 o 
   4   5   0       10.58       23.57      5.79 o 
   5   5   0     1757.25     1676.58     39.61 o 
   6   5   0       15.96       23.08      3.47 o 
   7   5   0       92.65       94.69      5.93 o 
   8   5   0        2.32        3.87      3.57 o 
  -7   6   0        0.08        0.00      3.27 o 
  -6   6   0        5.38        5.30      2.92 o 
  -5   6   0       15.76       13.54      2.39 o 
  -4   6   0        5.57       13.40      2.08 o 
  -3   6   0        5.64        8.38      1.88 o 
  -2   6   0      215.05      206.22      6.76 o 
  -1   6   0       21.33       22.37      1.76 o 
   0   6   0       13.22       16.98      2.01 o 
   1   6   0        2.61        3.62      1.36 o 
   2   6   0       68.76       66.51      4.02 o 
   3   6   0      179.15      156.01      6.93 o 
   4   6   0       23.88       37.82      7.74 o 
   5   6   0      654.24      582.62     20.11 o 
   6   6   0       32.83       33.81      4.71 o 
   7   6   0      234.65      219.40     12.41 o 
   8   6   0        0.17        0.00      3.96 o 
  -6   7   0        0.65        0.97      3.31 o 
  -5   7   0        0.02        1.39      3.12 o 
  -4   7   0      118.89      101.35     10.68 o 
  -3   7   0        0.56        2.83      3.04 o 
  -2   7   0       32.61       29.76      2.48 o 
  -1   7   0        5.38        7.73      1.66 o 
   0   7   0       16.54       23.74      3.54 o 
   1   7   0       31.60       29.54      2.67 o 
   2   7   0        1.33        0.72      1.72 o 
   3   7   0       40.40       37.53      3.24 o 
   4   7   0       54.97       50.54      4.57 o 
   5   7   0       22.02       32.82      4.32 o 
   6   7   0      115.67       95.13      9.03 o 
   7   7   0        0.02        5.62      3.31 o 
  -3   8   0        0.37       12.59      3.63 o 
  -2   8   0        1.89        6.18      3.03 o 
  -1   8   0        7.10       16.71      2.45 o 
   0   8   0        1.96        2.85      2.30 o 
   1   8   0       26.77       32.06      5.01 o 
   2   8   0       35.68       31.87      4.62 o 
   3   8   0      207.39      184.68     10.25 o 
   4   8   0      143.32      139.97      8.86 o 
   5   8   0        6.74       14.79      4.40 o 
   6   8   0       10.19       21.77      4.84 o 
  -1   9   0        5.57       12.03      4.60 o 
   0   9   0       10.80       21.51      6.32 o 
   1   9   0       43.36       37.76      3.66 o 
   2   9   0       13.13       22.10      2.83 o 
   3   9   0       28.40       33.69      3.72 o 
   4   9   0       14.87       21.17      3.09 o 
   5   9   0        0.19        0.00      3.61 o 
   1  10   0        1.82        5.19      3.17 o 
  -4  -9   1       14.47       17.23      4.98 o 
  -3  -9   1        9.90        5.70      3.96 o 
  -2  -9   1       51.02       49.04      4.74 o 
  -1  -9   1        9.35        9.38      2.74 o 
   0  -9   1       96.45       91.52      5.35 o 
   1  -9   1        4.35       15.59      3.27 o 
  -6  -8   1       30.96       32.88      5.30 o 
  -5  -8   1        6.75       12.80      4.17 o 
  -4  -8   1       42.33       37.18      5.42 o 
  -3  -8   1      150.07      133.98      8.43 o 
  -2  -8   1      108.83      100.54      7.10 o 
  -1  -8   1      193.33      189.66      9.88 o 
   0  -8   1       63.89       61.78      4.36 o 
   1  -8   1        8.83       22.10      4.01 o 
   2  -8   1        3.89       11.45      2.39 o 
  -7  -7   1        6.74       13.47      3.04 o 
  -6  -7   1        1.07        7.12      7.23 o 
  -5  -7   1      178.24      168.49     13.80 o 
  -4  -7   1        0.56        0.00      1.96 o 
  -3  -7   1     1201.52     1070.48     25.16 o 
  -2  -7   1      457.64      415.81     13.16 o 
  -1  -7   1      187.40      182.29     10.58 o 
   0  -7   1       41.14       49.64      3.22 o 
   1  -7   1       27.92       30.88      3.05 o 
   2  -7   1        1.92        3.87      1.68 o 
   3  -7   1        0.53        2.65      2.86 o 
   4  -7   1       19.50       22.51      3.71 o 
   5  -7   1        0.89        5.70      3.33 o 
   6  -7   1        3.92        8.45      3.56 o 
  -8  -6   1        0.64        6.50      4.37 o 
  -7  -6   1        6.90        3.85      3.30 o 
  -6  -6   1       59.23       61.33      4.92 o 
  -5  -6   1      106.28      102.60      6.85 o 
  -4  -6   1        9.72       17.09      3.10 o 
  -3  -6   1     2664.32     2535.19     56.07 o 
  -2  -6   1       46.35       47.85      3.44 o 
  -1  -6   1      124.26      124.32      5.74 o 
   0  -6   1        0.18        1.41      1.09 o 
   1  -6   1       86.40       79.27      6.11 o 
   2  -6   1        0.27        2.22      1.20 o 
   3  -6   1        1.67        2.07      2.62 o 
   4  -6   1       19.79       26.41      3.81 o 
   5  -6   1        5.94        6.83      2.61 o 
   6  -6   1        3.60        1.51      2.71 o 
   7  -6   1        0.57        0.58      3.22 o 
  -8  -5   1        2.78        4.30      4.10 o 
  -7  -5   1        5.45        7.54      2.39 o 
  -6  -5   1        0.21        0.24      1.87 o 
  -5  -5   1      703.72      683.09     23.32 o 
  -4  -5   1      241.54      252.45     11.71 o 
  -3  -5   1        6.85       11.50      3.39 o 
  -2  -5   1      188.82      198.36      7.74 o 
  -1  -5   1       15.17       24.83      2.54 o 
   0  -5   1        2.89        3.72      0.91 o 
   1  -5   1       29.58       22.36      1.97 o 
   2  -5   1       25.64       34.99      2.11 o 
   3  -5   1        0.02        1.02      1.13 o 
   4  -5   1      144.47      117.12      7.18 o 
   5  -5   1       11.88       13.86      2.43 o 
   6  -5   1        1.09        9.24      2.66 o 
   7  -5   1        1.44        4.22      2.96 o 
  -8  -4   1        0.03        1.69      3.71 o 
  -7  -4   1       22.42       29.92      6.78 o 
  -6  -4   1      117.22      113.90      9.14 o 
  -5  -4   1       33.85       36.65      3.66 o 
  -4  -4   1       31.36       28.31      4.10 o 
  -3  -4   1       40.38       54.84      4.63 o 
  -2  -4   1      174.95      178.12      6.83 o 
  -1  -4   1       39.56       36.45      2.48 o 
   0  -4   1        0.02        1.55      0.71 o 
   1  -4   1      837.59      807.62     15.63 o 
   2  -4   1      252.86      247.20      6.95 o 
   3  -4   1       78.40       76.30      3.25 o 
   4  -4   1        2.09        4.45      1.39 o 
   5  -4   1        0.64        3.96      1.41 o 
   6  -4   1       87.90       87.81      5.12 o 
   7  -4   1        3.20        5.03      2.66 o 
   8  -4   1        0.24        2.08      2.92 o 
  -9  -3   1        1.14        0.00      3.77 o 
  -8  -3   1       19.40       19.75      4.72 o 
  -7  -3   1      166.58      158.58     13.38 o 
  -6  -3   1       49.22       54.53      4.18 o 
  -5  -3   1        0.01        0.00      1.20 o 
  -4  -3   1       26.35       31.19      3.06 o 
  -3  -3   1       94.09      102.33      5.76 o 
  -2  -3   1      922.79     1194.23     27.01 o 
  -1  -3   1     1075.81     1219.66     21.53 o 
   0  -3   1        4.49        2.86      1.10 o 
   1  -3   1     1112.46     1231.69     20.24 o 
   2  -3   1      234.57      211.64      5.66 o 
   3  -3   1       12.33       13.40      1.67 o 
   4  -3   1      127.24      138.86      4.64 o 
   5  -3   1      104.34       83.75      4.96 o 
   6  -3   1       55.90       46.93      5.00 o 
   7  -3   1        0.01        2.29      2.18 o 
   8  -3   1        0.66        0.00      2.57 o 
  -9  -2   1        8.22       22.53      4.22 o 
  -8  -2   1        2.71        5.67      3.45 o 
  -7  -2   1       46.88       53.81      7.04 o 
  -6  -2   1      139.16      154.52     12.89 o 
  -5  -2   1        4.51        8.19      2.02 o 
  -4  -2   1       11.48       14.10      1.87 o 
  -3  -2   1        0.01        1.69      0.87 o 
  -2  -2   1       43.08       40.57      2.92 o 
   0  -2   1     1858.82     2091.29     30.75 o 
   1  -2   1     2303.08     2532.88     36.09 o 
   2  -2   1      582.47      612.64     11.15 o 
   3  -2   1      525.13      501.51     14.13 o 
   4  -2   1     1869.34     1842.83     34.22 o 
   5  -2   1        8.72       10.58      3.10 o 
   6  -2   1       39.18       36.09      5.00 o 
   7  -2   1        0.87        2.36      2.25 o 
   8  -2   1        3.30        6.35      2.71 o 
   9  -2   1       16.65       13.20      3.36 o 
  -9  -1   1        1.95        7.02      3.73 o 
  -8  -1   1        2.52        1.53      2.97 o 
  -7  -1   1      228.45      223.56     16.19 o 
  -6  -1   1       23.40       29.29      7.01 o 
  -5  -1   1      286.96      302.18     10.12 o 
  -4  -1   1       87.62       83.76      4.34 o 
  -3  -1   1      149.80      180.13      8.69 o 
  -2  -1   1      566.18      581.78     18.08 o 
  -1  -1   1      273.96      288.33      8.14 o 
   0  -1   1      202.69      236.68      5.01 o 
   1  -1   1        4.19        6.74      0.68 o 
   2  -1   1    20009.17    17519.50    275.16 o 
   3  -1   1        2.06        2.02      0.54 o 
   4  -1   1      228.94      207.78     11.18 o 
   5  -1   1      146.00      162.69     10.77 o 
   6  -1   1        0.44        1.95      1.60 o 
   7  -1   1        2.42        4.37      1.94 o 
   8  -1   1       29.82       29.47      4.75 o 
   9  -1   1        6.78        3.75      3.03 o 
  -9   0   1        4.30        2.75      3.38 o 
  -8   0   1        0.61        0.70      2.96 o 
  -7   0   1       44.91       37.58      5.58 o 
  -6   0   1        0.75        3.82      2.31 o 
  -5   0   1      208.62      224.81     14.49 o 
  -4   0   1      130.70      121.48      9.49 o 
  -3   0   1      462.54      426.61     10.46 o 
  -2   0   1        2.76        5.63      1.50 o 
  -1   0   1      629.59      653.41     12.99 o 
   0   0   1      359.89      309.51      8.96 o 
   1   0   1     2828.77     2734.08     44.81 o 
   2   0   1     2165.89     2121.44     90.15 o 
   3   0   1      585.07      613.94     13.29 o 
   4   0   1      673.04      644.59     21.70 o 
   5   0   1       21.79       31.67      2.04 o 
   6   0   1      139.22      121.16     10.14 o 
   7   0   1        0.79        3.98      2.82 o 
   8   0   1        4.58        5.00      2.64 o 
   9   0   1        0.99        4.03      3.13 o 
  -9   1   1        1.99        4.58      3.63 o 
  -8   1   1        0.70        8.77      3.05 o 
  -7   1   1       23.96       28.53      4.10 o 
  -6   1   1       37.64       35.66      5.32 o 
  -5   1   1        2.19        2.46      2.04 o 
  -4   1   1      161.71      173.97     11.32 o 
  -3   1   1       72.84       84.53      6.51 o 
  -2   1   1      624.53      554.14     18.71 o 
  -1   1   1      170.20      158.69      6.65 o 
   0   1   1     1120.20     1119.08     45.35 o 
   1   1   1      208.89      214.23      6.48 o 
   2   1   1     1812.56     1990.46     34.42 o 
   3   1   1      739.34      795.76     16.89 o 
   4   1   1      166.46      177.36      6.54 o 
   5   1   1       19.92       21.27      1.94 o 
   6   1   1      102.84       91.75      8.29 o 
   7   1   1       34.22       45.75      5.60 o 
   8   1   1        1.00        3.70      2.76 o 
   9   1   1        0.85        5.21      3.22 o 
  -9   2   1        3.58        8.92      3.43 o 
  -8   2   1        3.31        5.26      3.26 o 
  -7   2   1        8.67       13.34      4.33 o 
  -6   2   1        0.36        1.73      2.06 o 
  -5   2   1       46.28       37.02      5.05 o 
  -4   2   1        6.61       11.71      3.03 o 
  -3   2   1        0.00        1.30      1.02 o 
  -2   2   1      358.49      330.92     12.64 o 
  -1   2   1      461.58      442.09      9.96 o 
   0   2   1     2280.46     2562.02     35.62 o 
   1   2   1     1377.11     1646.25     24.27 o 
   2   2   1      181.63      174.65      4.82 o 
   3   2   1      192.19      211.32      7.20 o 
   4   2   1      214.35      223.88      8.00 o 
   5   2   1       27.47       30.46      4.82 o 
   6   2   1        7.34        9.86      2.73 o 
   7   2   1       61.48       73.03      7.46 o 
   8   2   1        0.24        2.68      2.89 o 
   9   2   1        0.10        2.82      3.22 o 
  -8   3   1        3.14        7.52      3.15 o 
  -7   3   1       19.48       14.63      4.56 o 
  -6   3   1       29.79       26.67      4.12 o 
  -5   3   1       10.02        9.58      2.75 o 
  -4   3   1      122.91      116.06      8.04 o 
  -3   3   1      398.43      364.32     11.21 o 
  -2   3   1       80.82       82.86      2.93 o 
  -1   3   1       36.12       37.79      1.75 o 
   0   3   1      597.59      658.20     11.65 o 
   1   3   1        0.26        0.26      0.66 o 
   2   3   1      402.70      447.15      9.75 o 
   3   3   1      150.33      154.69      5.43 o 
   4   3   1        2.50        4.70      1.21 o 
   5   3   1       60.27       64.87      4.26 o 
   6   3   1      157.53      167.47      7.93 o 
   7   3   1       32.88       26.57      3.01 o 
   8   3   1      333.20      353.34     21.49 o 
   9   3   1      109.96      134.15     10.56 o 
  -8   4   1        0.05        0.00      3.17 o 
  -7   4   1        4.06        8.47      2.99 o 
  -6   4   1        8.64       14.58      6.06 o 
  -5   4   1      114.62      103.10      5.78 o 
  -4   4   1       32.87       34.67      2.84 o 
  -3   4   1        8.09       12.48      2.05 o 
  -2   4   1      317.09      299.39      7.36 o 
  -1   4   1        7.32       14.14      1.11 o 
   0   4   1     1046.78     1142.61     19.38 o 
   1   4   1      334.24      384.85      9.11 o 
   2   4   1      633.60      744.97     14.99 o 
   3   4   1      752.00      829.86     25.71 o 
   4   4   1      163.14      180.07      8.26 o 
   5   4   1       23.51       25.38      2.73 o 
   6   4   1        0.35        2.22      1.49 o 
   7   4   1     1047.91     1085.80     29.10 o 
   8   4   1       33.55       36.05      5.21 o 
   9   4   1       64.40       70.87      6.46 o 
  -7   5   1       13.52       22.61      3.04 o 
  -6   5   1        9.49       13.83      4.55 o 
  -5   5   1        0.48        1.31      2.43 o 
  -4   5   1       37.26       43.25      7.45 o 
  -3   5   1       40.05       35.76      5.51 o 
  -2   5   1        2.03        2.41      0.82 o 
  -1   5   1       34.45       45.44      2.42 o 
   0   5   1     1394.28     1594.59     26.79 o 
   1   5   1       83.20       80.65      3.72 o 
   2   5   1      126.80      123.31      5.06 o 
   3   5   1       18.23       21.96      2.72 o 
   4   5   1       38.37       42.32      3.20 o 
   5   5   1      157.82      154.24      8.23 o 
   6   5   1       10.59        7.19      2.02 o 
   7   5   1      416.19      382.83     14.76 o 
   8   5   1        4.05       17.25      4.10 o 
   9   5   1       10.86       29.13      6.87 o 
  -6   6   1        3.71       10.91      8.20 o 
  -5   6   1       10.24       11.34      2.30 o 
  -4   6   1       45.95       38.90      6.19 o 
  -3   6   1        0.01        1.46      1.47 o 
  -2   6   1      199.96      191.03      6.33 o 
  -1   6   1      182.05      173.92      6.06 o 
   0   6   1       24.69       23.30      1.97 o 
   1   6   1       28.77       35.78      2.71 o 
   2   6   1       26.74       28.29      2.40 o 
   3   6   1      140.12      112.07      5.44 o 
   4   6   1      148.12      143.97      8.67 o 
   5   6   1      389.66      348.28     14.03 o 
   6   6   1       17.27       25.08      5.04 o 
   7   6   1       18.79       26.58      2.94 o 
   8   6   1       32.14       31.64      3.50 o 
  -6   7   1        0.03        1.88      4.96 o 
  -5   7   1        0.02        8.71      8.23 o 
  -4   7   1        0.72        6.43      4.70 o 
  -3   7   1       94.45       91.27      4.93 o 
  -2   7   1      112.95       92.10      7.45 o 
  -1   7   1        6.84        8.60      1.96 o 
   0   7   1        6.89        9.85      3.67 o 
   1   7   1       10.49       17.10      3.00 o 
   2   7   1       51.88       57.95      4.71 o 
   3   7   1      140.83      134.07      8.16 o 
   4   7   1       30.94       32.56      4.05 o 
   5   7   1      170.17      152.72     13.04 o 
   6   7   1        0.15        5.09      2.75 o 
   7   7   1       32.39       31.16      5.10 o 
   8   7   1        9.68        9.29      3.80 o 
  -4   8   1       11.71       23.22      4.40 o 
  -3   8   1        6.82       14.75      3.77 o 
  -2   8   1        1.61        7.18      3.47 o 
  -1   8   1       41.01       52.14      5.23 o 
   0   8   1        5.02        5.28      3.34 o 
   1   8   1        1.93        2.71      2.78 o 
   2   8   1        0.63        4.13      2.00 o 
   3   8   1       17.64       20.23      3.91 o 
   4   8   1      119.63      112.48      7.85 o 
   5   8   1        0.20        4.10      2.99 o 
   6   8   1        3.85        6.83      3.12 o 
   7   8   1       15.69       11.69      3.73 o 
  -3   9   1        0.01       11.81      4.30 o 
  -2   9   1        6.29       11.00      3.96 o 
  -1   9   1       12.70       34.04      5.00 o 
   0   9   1        0.42        0.84      2.90 o 
   1   9   1        3.65        6.69      2.59 o 
   2   9   1       26.34       36.02      4.92 o 
   3   9   1      136.17      121.43      7.72 o 
   4   9   1        7.51       10.69      3.28 o 
   5   9   1       10.01        9.66      3.56 o 
   0  10   1        3.14        8.22      3.09 o 
   1  10   1        0.08        2.64      2.92 o 
   2  10   1        5.88        3.66      3.01 o 
   3  10   1       12.52       19.11      6.05 o 
  -3  -9   2        5.47       13.22      4.44 o 
  -2  -9   2       47.50       48.34      4.94 o 
  -1  -9   2        1.80        5.66      2.68 o 
   0  -9   2       33.52       28.82      3.40 o 
   1  -9   2      154.36      130.81      9.80 o 
  -5  -8   2       10.74       17.00      4.51 o 
  -4  -8   2        0.07        6.94      3.31 o 
  -3  -8   2       25.33       21.98      3.48 o 
  -2  -8   2        2.43        0.22      1.87 o 
  -1  -8   2      340.58      281.42     14.52 o 
   0  -8   2       28.24       27.92      2.75 o 
   1  -8   2       86.66       87.79      5.83 o 
   2  -8   2       64.76       57.41      4.80 o 
   3  -8   2        0.45        0.00      4.15 o 
   4  -8   2        0.35        0.00      4.17 o 
  -6  -7   2        0.93        4.59      2.72 o 
  -5  -7   2        1.89        4.25      7.22 o 
  -4  -7   2        0.99        0.00      2.20 o 
  -3  -7   2       12.55       16.27      3.01 o 
  -2  -7   2      279.62      265.63     10.39 o 
  -1  -7   2     1322.27     1151.52     25.75 o 
   0  -7   2       27.88       25.92      2.69 o 
   1  -7   2       41.98       44.54      2.99 o 
   2  -7   2        0.25        1.27      2.87 o 
   3  -7   2        7.27       10.83      3.89 o 
   4  -7   2        2.71        4.51      3.47 o 
   5  -7   2        0.61        0.00      3.34 o 
  -7  -6   2        0.01        4.03      2.77 o 
  -6  -6   2        5.06        8.21      2.39 o 
  -5  -6   2        8.97        7.43      2.99 o 
  -4  -6   2        2.97        8.86      2.23 o 
  -3  -6   2      209.09      211.78     11.29 o 
  -2  -6   2       89.91      101.95      5.58 o 
  -1  -6   2        1.82        3.39      2.13 o 
   0  -6   2       86.00       85.64      4.54 o 
   1  -6   2       10.16       15.91      1.94 o 
   2  -6   2       16.14       13.89      1.77 o 
   3  -6   2        4.78       10.63      1.65 o 
   4  -6   2        0.34        1.20      2.52 o 
   5  -6   2        2.44        8.80      2.94 o 
   6  -6   2        0.07        0.28      3.06 o 
  -8  -5   2        1.67       11.46      4.31 o 
  -7  -5   2        1.57        3.47      3.75 o 
  -6  -5   2        0.07        3.66      2.08 o 
  -5  -5   2        0.11        2.69      1.81 o 
  -4  -5   2        7.18        9.42      2.46 o 
  -3  -5   2       65.22       67.35      7.48 o 
  -2  -5   2       82.70       99.40      6.83 o 
  -1  -5   2      334.99      330.35     10.50 o 
   0  -5   2       24.86       22.56      2.29 o 
   1  -5   2       10.56       18.00      1.77 o 
   2  -5   2       24.14       27.23      2.06 o 
   3  -5   2        9.84       11.08      1.55 o 
   4  -5   2        2.52        1.49      2.63 o 
   5  -5   2       89.34       76.64      6.43 o 
   6  -5   2        0.92        2.29      2.55 o 
   7  -5   2       23.40       19.38      3.89 o 
  -8  -4   2        0.28        3.64      3.86 o 
  -7  -4   2        5.86        8.96      4.01 o 
  -6  -4   2       19.28       21.14      3.39 o 
  -5  -4   2        0.95        4.92      2.83 o 
  -4  -4   2      117.11      117.04      7.50 o 
  -3  -4   2      127.03      143.06      8.22 o 
  -2  -4   2      123.76      123.19      7.24 o 
  -1  -4   2       79.04       89.09      4.51 o 
   0  -4   2       90.65      107.17      4.63 o 
   1  -4   2        1.06        2.66      0.83 o 
   2  -4   2        4.94        4.64      0.86 o 
   3  -4   2        6.24       11.10      1.40 o 
   4  -4   2       22.08       21.56      1.83 o 
   5  -4   2      173.23      150.81      6.55 o 
   6  -4   2        0.32        3.40      2.22 o 
   7  -4   2       58.84       48.39      4.79 o 
   8  -4   2       13.68        3.12      2.85 o 
  -8  -3   2        3.83        3.03      3.49 o 
  -7  -3   2        3.75        6.30      3.10 o 
  -6  -3   2        1.53        4.26      1.83 o 
  -5  -3   2        4.54        6.69      1.65 o 
  -4  -3   2       25.39       26.84      3.66 o 
  -2  -3   2      341.27      395.73     13.60 o 
  -1  -3   2      553.81      670.11     14.64 o 
   1  -3   2      498.00      518.51     10.99 o 
   2  -3   2      953.68      948.98     17.04 o 
   3  -3   2       55.87       55.27      2.59 o 
   4  -3   2      133.09      121.84      4.36 o 
   5  -3   2      340.21      279.11      9.75 o 
   6  -3   2      217.44      188.54      7.95 o 
   7  -3   2        2.68        4.38      2.29 o 
   8  -3   2        1.14        0.00      2.62 o 
   9  -3   2        0.59        3.75      2.97 o 
  -9  -2   2        8.76       12.46      4.66 o 
  -8  -2   2       13.09       14.33      3.49 o 
  -7  -2   2        3.36        6.78      2.89 o 
  -6  -2   2      173.86      176.82     14.45 o 
  -5  -2   2      197.42      188.15      8.80 o 
  -4  -2   2       80.70       80.29      5.08 o 
  -3  -2   2     1576.47     1928.25     39.54 o 
  -2  -2   2      709.48      819.12     20.30 o 
  -1  -2   2       26.89       53.83      3.59 o 
   0  -2   2       75.45       81.97      3.26 o 
   1  -2   2      115.84      121.67      3.76 o 
   2  -2   2        2.42        3.57      0.52 o 
   3  -2   2      100.39       85.82      3.15 o 
   4  -2   2     3303.07     2980.99     55.66 o 
   5  -2   2        4.85        6.55      2.45 o 
   6  -2   2      101.47       78.60      7.20 o 
   7  -2   2        0.01        3.40      2.04 o 
   8  -2   2        1.06        3.43      2.52 o 
   9  -2   2        0.16        7.02      2.99 o 
  -9  -1   2        2.61        0.00      4.26 o 
  -8  -1   2        0.81        4.93      3.05 o 
  -7  -1   2       35.19       26.55      6.67 o 
  -6  -1   2       89.93       90.71      9.51 o 
  -5  -1   2        3.81        7.93      2.04 o 
  -4  -1   2      124.05      118.58      5.82 o 
  -3  -1   2      948.24     1036.33     23.41 o 
  -1  -1   2      337.66      336.93      9.85 o 
   0  -1   2       95.29       81.89      3.83 o 
   1  -1   2      212.53      199.40      6.07 o 
   2  -1   2     4734.41     4289.21     58.45 o 
   3  -1   2       66.31       56.78      2.92 o 
   4  -1   2     1985.47     1783.05     53.07 o 
   5  -1   2      252.84      272.93     13.99 o 
   6  -1   2      101.75      101.82      8.57 o 
   7  -1   2        2.94        4.12      2.76 o 
   8  -1   2        0.04        2.53      2.50 o 
   9  -1   2        0.48        1.58      2.89 o 
  -9   0   2        2.38        0.00      3.66 o 
  -8   0   2        2.21        0.00      3.17 o 
  -7   0   2        0.88        0.83      2.66 o 
  -6   0   2       88.52       79.07      8.29 o 
  -5   0   2      517.34      489.82     24.57 o 
  -4   0   2      269.37      261.35      8.29 o 
  -3   0   2      193.14      195.42      6.68 o 
  -2   0   2       35.33       31.95      2.13 o 
  -1   0   2       40.94       38.75      2.23 o 
   0   0   2      146.66      141.49      4.73 o 
   1   0   2     1268.99     1178.51     21.34 o 
   2   0   2     1811.78     1694.47     29.73 o 
   3   0   2        4.57        8.23      1.19 o 
   4   0   2       43.65       38.50      2.33 o 
   5   0   2       12.71       15.06      2.02 o 
   6   0   2        3.64        5.19      2.29 o 
   7   0   2       11.76       21.74      3.54 o 
   8   0   2        3.10        6.34      2.87 o 
   9   0   2       28.84       27.50      4.22 o 
  10   0   2        0.21        5.74      3.49 o 
  -8   1   2        0.12        2.73      3.13 o 
  -7   1   2       46.09       46.26      6.28 o 
  -6   1   2       30.41       29.17      4.79 o 
  -5   1   2      174.51      160.54     12.22 o 
  -4   1   2       25.52       30.51      4.24 o 
  -3   1   2        7.18       12.48      3.36 o 
  -1   1   2      309.62      278.77      6.93 o 
   0   1   2     1397.67     1368.58     24.20 o 
   1   1   2     2269.37     2126.25     57.64 o 
   2   1   2     2356.54     2400.56     33.70 o 
   3   1   2      390.63      422.03     10.81 o 
   4   1   2      187.09      191.24      6.72 o 
   5   1   2      137.62      151.22      6.15 o 
   6   1   2       22.03       25.77      2.41 o 
   7   1   2        5.55        5.86      2.66 o 
   8   1   2        0.64        2.62      2.61 o 
   9   1   2        2.95        8.29      3.47 o 
  10   1   2        1.21        4.12      3.66 o 
  -8   2   2        2.50        0.19      3.38 o 
  -7   2   2       16.88       16.16      3.41 o 
  -6   2   2       11.74       14.08      3.78 o 
  -5   2   2        6.21       12.55      3.70 o 
  -4   2   2       55.10       54.78      5.98 o 
  -3   2   2       57.67       59.39      5.26 o 
  -2   2   2      294.61      285.47     12.34 o 
  -1   2   2      101.08       96.15      3.35 o 
   0   2   2        0.02        0.85      0.25 o 
   1   2   2     4611.45     5055.48     83.80 o 
   2   2   2       18.55       17.51      0.96 o 
   3   2   2       61.61       60.57      3.20 o 
   4   2   2      253.84      273.37      9.09 o 
   5   2   2       14.94       21.21      2.31 o 
   6   2   2       12.80       18.44      2.63 o 
   7   2   2        2.07        7.02      2.61 o 
   8   2   2        5.12       12.73      3.15 o 
   9   2   2        1.33        0.00      3.26 o 
  10   2   2       11.59       22.18      4.44 o 
  -8   3   2        5.99        7.76      3.47 o 
  -7   3   2       14.97       23.98      3.91 o 
  -6   3   2        6.10        6.43      2.55 o 
  -5   3   2        1.75        2.31      1.90 o 
  -4   3   2      128.33      134.33      9.42 o 
  -3   3   2        8.11        6.34      2.01 o 
  -2   3   2       10.41       10.84      1.68 o 
  -1   3   2      330.98      318.30      6.79 o 
   0   3   2      341.54      392.52     10.39 o 
   1   3   2       88.11       95.05      4.51 o 
   2   3   2       44.62       54.30      2.34 o 
   3   3   2      210.66      216.60      6.16 o 
   4   3   2      278.64      337.74     12.47 o 
   5   3   2       64.27       65.95      4.25 o 
   6   3   2        1.26        3.23      1.82 o 
   7   3   2       24.19       26.70      3.08 o 
   8   3   2      131.97      106.64      9.35 o 
   9   3   2      255.67      255.03     16.63 o 
  10   3   2        7.77       15.30      4.54 o 
  -8   4   2        0.00        0.79      3.47 o 
  -7   4   2        0.47        0.99      2.96 o 
  -6   4   2        1.25        2.45      2.62 o 
  -5   4   2       28.03       26.49      3.71 o 
  -4   4   2       23.52       24.17      2.41 o 
  -3   4   2      136.63      141.49      6.44 o 
  -2   4   2       11.45       14.06      1.43 o 
  -1   4   2        5.18        9.22      0.99 o 
   0   4   2      506.06      489.00     13.22 o 
   1   4   2      148.25      169.53      5.98 o 
   2   4   2     1093.66     1266.42     25.39 o 
   3   4   2       26.58       31.16      1.62 o 
   4   4   2       44.66       50.55      3.07 o 
   5   4   2       21.08       22.36      2.30 o 
   6   4   2        5.34        4.94      1.39 o 
   7   4   2        0.57        1.40      2.98 o 
   8   4   2       17.11       27.43      4.47 o 
   9   4   2      114.26      129.50      9.75 o 
  -7   5   2        3.03        8.75      2.80 o 
  -6   5   2        0.48        3.41      2.45 o 
  -5   5   2       61.94       57.96      3.92 o 
  -4   5   2        0.35        3.45      1.43 o 
  -3   5   2      109.50       99.26      4.83 o 
  -2   5   2       14.38       15.32      1.30 o 
  -1   5   2        9.82       11.80      1.27 o 
   0   5   2       44.20       55.56      2.58 o 
   1   5   2      331.96      363.01     12.95 o 
   2   5   2      441.85      451.47     10.73 o 
   3   5   2       10.54       19.75      3.31 o 
   4   5   2       45.91       49.64      3.29 o 
   5   5   2      175.83      161.60      8.03 o 
   6   5   2       23.50       27.49      3.27 o 
   7   5   2      148.10      147.01      7.73 o 
   8   5   2       36.27       50.98      6.54 o 
   9   5   2        1.64        5.12      3.89 o 
  -6   6   2        0.94        6.12      2.61 o 
  -5   6   2        3.18        6.41      2.10 o 
  -4   6   2       29.21       32.42      2.82 o 
  -3   6   2        0.36        4.50      2.53 o 
  -2   6   2        6.03        6.27      1.22 o 
  -1   6   2        0.04        1.43      0.96 o 
   0   6   2      639.27      577.26     13.71 o 
   1   6   2       17.10       19.01      1.81 o 
   2   6   2        2.22        1.42      0.97 o 
   3   6   2       21.82       25.81      2.35 o 
   4   6   2       26.51       28.03      2.58 o 
   5   6   2       27.73       29.00      3.53 o 
   6   6   2       42.21       31.31      2.96 o 
   7   6   2       65.81       63.69      4.53 o 
   8   6   2        0.17        5.79      3.71 o 
  -5   7   2        0.01        6.50      3.82 o 
  -4   7   2        7.51       13.91      4.12 o 
  -3   7   2      102.70      103.73      7.97 o 
  -2   7   2       20.59       30.15      4.31 o 
  -1   7   2       11.50       17.95      2.68 o 
   0   7   2        2.22        5.72      1.65 o 
   1   7   2       69.54       73.53      4.99 o 
   2   7   2        2.68        4.38      1.60 o 
   3   7   2        5.17       12.71      2.72 o 
   4   7   2       12.34       12.35      2.91 o 
   5   7   2        8.34       12.20      2.67 o 
   6   7   2        0.01        3.40      2.55 o 
   7   7   2        3.61        6.44      2.92 o 
   8   7   2       11.47       13.29      3.68 o 
  -4   8   2        9.38       15.17      4.26 o 
  -3   8   2        1.63        4.56      3.64 o 
  -2   8   2        0.02        3.93      3.59 o 
  -1   8   2        0.45        7.39      2.21 o 
   0   8   2       12.52       16.78      2.72 o 
   1   8   2       14.38       25.59      5.18 o 
   2   8   2        7.86       12.22      3.59 o 
   3   8   2       25.59       29.29      3.95 o 
   4   8   2      248.49      211.92     11.11 o 
   5   8   2       24.52       28.48      4.08 o 
   6   8   2        4.86        3.87      3.15 o 
   7   8   2        4.97        6.44      3.91 o 
  -3   9   2        0.01        0.04      4.38 o 
  -2   9   2        0.18        5.46      4.17 o 
  -1   9   2        0.04       10.10      4.28 o 
   0   9   2       17.05       34.87      4.30 o 
   1   9   2       89.12       88.23      5.78 o 
   2   9   2       57.12       53.22      4.32 o 
   3   9   2       92.97       79.71      5.91 o 
   4   9   2      111.17       92.31      6.48 o 
   5   9   2        7.24        9.23      2.44 o 
   6   9   2        1.36        0.00      3.52 o 
  -1  10   2        0.00        9.40      4.72 o 
   0  10   2       72.83       83.94      4.80 o 
   1  10   2        6.02        7.82      3.01 o 
   2  10   2        0.04        0.82      2.89 o 
   3  10   2        4.63        4.77      3.23 o 
   4  10   2       45.86       45.82      4.81 o 
  -1  -9   3       49.87       52.19      6.39 o 
   0  -9   3        1.84        9.29      4.86 o 
  -4  -8   3        2.86        1.39      2.81 o 
  -3  -8   3        0.00        2.35      2.81 o 
  -2  -8   3        5.66        7.58      2.84 o 
  -1  -8   3       40.97       50.95      3.41 o 
   0  -8   3        0.22        0.00      5.78 o 
   1  -8   3      299.87      262.15     11.90 o 
   2  -8   3        8.82       18.51      5.84 o 
   3  -8   3        5.39        3.10      4.63 o 
  -5  -7   3        2.88        2.16      2.69 o 
  -4  -7   3        8.34       10.75      2.58 o 
  -3  -7   3       12.86        9.52      2.70 o 
  -2  -7   3       59.21       61.71      5.33 o 
  -1  -7   3       86.34       89.90      6.01 o 
   0  -7   3        0.61        6.56      2.03 o 
   1  -7   3       86.23       85.58      5.18 o 
   2  -7   3       12.94       18.14      3.45 o 
   3  -7   3        2.25       10.92      2.89 o 
   4  -7   3        2.08        0.00      3.49 o 
   5  -7   3        0.64        3.50      3.54 o 
  -6  -6   3        0.64        0.00      2.55 o 
  -5  -6   3        0.28        2.37      2.33 o 
  -4  -6   3       16.84       21.20      4.12 o 
  -3  -6   3       39.03       43.25      4.73 o 
  -2  -6   3       29.29       38.16      5.72 o 
  -1  -6   3      193.87      183.76      8.00 o 
   0  -6   3        0.29        3.67      1.53 o 
   1  -6   3        6.56       12.91      2.05 o 
   2  -6   3        0.00        3.23      3.81 o 
   3  -6   3       26.92       27.34      6.46 o 
   4  -6   3        8.73       12.59      3.59 o 
   5  -6   3        0.20        0.00      2.94 o 
   6  -6   3        7.34        7.80      3.31 o 
  -7  -5   3        0.92        6.90      4.07 o 
  -6  -5   3        0.00        0.00      3.29 o 
  -5  -5   3       33.66       29.24      6.20 o 
  -4  -5   3        1.11        0.00      2.51 o 
  -3  -5   3       16.78       26.93      4.29 o 
  -2  -5   3      501.79      511.72     18.79 o 
  -1  -5   3      145.73      142.67      6.57 o 
   0  -5   3        0.95        3.16      1.14 o 
   1  -5   3        1.04        5.49      2.03 o 
   2  -5   3       22.40       32.86      2.55 o 
   3  -5   3       15.48       20.68      3.04 o 
   4  -5   3        1.49        1.93      1.85 o 
   5  -5   3       20.25       20.24      4.75 o 
   6  -5   3        3.86        2.55      3.01 o 
   7  -5   3        6.62        8.34      2.99 o 
  -8  -4   3        2.56       10.12      4.10 o 
  -7  -4   3        6.47       13.47      3.71 o 
  -6  -4   3       39.68       41.93      3.84 o 
  -5  -4   3       58.11       60.73      4.64 o 
  -4  -4   3       23.86       30.51      4.90 o 
  -3  -4   3        0.66        2.23      1.64 o 
  -2  -4   3       39.82       44.70      4.54 o 
  -1  -4   3        9.05        7.90      1.89 o 
   0  -4   3       10.43       18.67      2.19 o 
   1  -4   3       53.72       45.57      2.84 o 
   2  -4   3        1.65        3.22      1.65 o 
   3  -4   3       21.66       21.34      1.78 o 
   4  -4   3       71.26       62.76      4.08 o 
   5  -4   3       74.75       63.86      6.11 o 
   6  -4   3      143.68       92.87      7.96 o 
   7  -4   3       25.16       25.51      3.75 o 
   8  -4   3       56.21       38.76      4.45 o 
  -8  -3   3        2.11        0.00      3.73 o 
  -7  -3   3       11.92       12.59      3.78 o 
  -6  -3   3       88.74       90.25     10.28 o 
  -5  -3   3        0.85        2.84      1.82 o 
  -4  -3   3       87.71       80.72      8.91 o 
  -3  -3   3      135.15      152.22      8.19 o 
  -2  -3   3       65.06       55.58      4.78 o 
  -1  -3   3      668.30      793.33     27.39 o 
   0  -3   3       17.87       23.57      2.09 o 
   1  -3   3      591.04      620.75     13.19 o 
   2  -3   3      183.32      186.57      5.67 o 
   3  -3   3       59.53       45.26      4.09 o 
   4  -3   3       12.79       16.10      1.51 o 
   5  -3   3      170.23      146.56     10.49 o 
   6  -3   3      597.44      483.87     22.37 o 
   7  -3   3        7.90       12.37      3.12 o 
   8  -3   3        8.07        4.51      2.90 o 
   9  -3   3        0.21        0.39      3.13 o 
  -8  -2   3       53.24       46.38      6.44 o 
  -7  -2   3       18.64       26.95      5.77 o 
  -6  -2   3        5.08        3.47      2.76 o 
  -5  -2   3       11.22       12.91      2.50 o 
  -4  -2   3       52.59       55.27      4.15 o 
  -3  -2   3      113.07       88.41      6.67 o 
  -2  -2   3      507.86      593.55     17.33 o 
  -1  -2   3     2135.93     2504.85     48.57 o 
   0  -2   3      343.41      331.39     11.21 o 
   1  -2   3        2.13        0.83      0.73 o 
   2  -2   3      124.95      100.55      5.40 o 
   3  -2   3        2.95        4.18      0.68 o 
   4  -2   3      414.76      370.61     13.44 o 
   5  -2   3       44.07       43.27      5.25 o 
   6  -2   3       49.19       43.81      4.91 o 
   7  -2   3        5.75       11.62      2.82 o 
   8  -2   3        6.26       11.14      2.96 o 
   9  -2   3        0.23        0.00      2.92 o 
  -8  -1   3        3.81        3.78      3.73 o 
  -7  -1   3        2.17        4.03      3.06 o 
  -6  -1   3      231.35      211.46     16.41 o 
  -5  -1   3        0.00        3.41      2.38 o 
  -4  -1   3        0.48        1.85      1.17 o 
  -3  -1   3      339.33      349.65     14.75 o 
  -2  -1   3        0.55        2.26      0.82 o 
  -1  -1   3       19.90       21.36      2.30 o 
   0  -1   3       91.41       77.17      4.23 o 
   1  -1   3     1220.96     1136.23     31.28 o 
   2  -1   3     1100.95     1045.36     38.41 o 
   3  -1   3      131.66      118.88      3.52 o 
   4  -1   3      223.88      212.46     12.17 o 
   5  -1   3       28.15       26.99      2.36 o 
   6  -1   3        0.10        2.06      2.04 o 
   7  -1   3        0.84        2.99      2.15 o 
   8  -1   3        4.30        9.68      2.75 o 
   9  -1   3        6.03        8.92      3.49 o 
  -8   0   3        4.04        6.09      3.63 o 
  -7   0   3        0.76        4.81      2.89 o 
  -6   0   3      144.83      132.39     12.09 o 
  -5   0   3        3.69        1.92      2.15 o 
  -4   0   3       45.66       47.65      3.06 o 
  -3   0   3      303.53      290.70      9.46 o 
  -2   0   3      279.78      261.49      8.63 o 
  -1   0   3       11.02       10.95      1.81 o 
   0   0   3      109.35       96.17      4.31 o 
   1   0   3     2328.25     2057.10     36.60 o 
   2   0   3       53.50       54.80      2.80 o 
   3   0   3      324.65      313.25      8.81 o 
   4   0   3       22.62       18.56      1.74 o 
   5   0   3        7.22       11.81      1.71 o 
   6   0   3       43.62       46.13      3.91 o 
   7   0   3       28.62       37.65      4.93 o 
   8   0   3        0.26        1.21      2.32 o 
   9   0   3        1.06        4.74      3.26 o 
  10   0   3        0.71        3.93      3.49 o 
  -8   1   3        1.58        3.47      3.31 o 
  -7   1   3        2.38        5.30      2.83 o 
  -6   1   3        9.21        9.26      3.12 o 
  -5   1   3       15.80       18.22      4.84 o 
  -4   1   3      113.51      106.36      9.31 o 
  -3   1   3       20.36       24.25      1.91 o 
  -2   1   3      415.14      369.71     16.56 o 
  -1   1   3      520.65      431.09     13.97 o 
   0   1   3      104.44       94.14      3.76 o 
   1   1   3      158.72      143.29      3.83 o 
   2   1   3      429.29      349.43      6.70 o 
   3   1   3       74.19       70.78      3.22 o 
   4   1   3       50.53       54.18      3.05 o 
   5   1   3      274.04      266.49      9.07 o 
   6   1   3        9.55       11.02      1.86 o 
   7   1   3        2.68        5.72      2.02 o 
   8   1   3        2.15        9.77      2.66 o 
   9   1   3       25.61       36.21      4.17 o 
  10   1   3        2.35        5.97      3.54 o 
  -8   2   3        0.58        8.36      3.45 o 
  -7   2   3        0.91        2.89      2.82 o 
  -6   2   3       11.56       19.75      5.37 o 
  -5   2   3        1.04        1.30      2.17 o 
  -4   2   3       99.93       90.92      7.92 o 
  -3   2   3       40.71       43.74      4.75 o 
  -2   2   3      159.31      164.60      5.36 o 
  -1   2   3      964.64      940.48     18.64 o 
   0   2   3      145.23      144.07      3.96 o 
   1   2   3    12198.53    12122.11    625.84 o 
   2   2   3     1824.09     1862.03     56.39 o 
   3   2   3       79.56       77.28      2.92 o 
   4   2   3      268.12      308.01     15.27 o 
   5   2   3       17.11       23.71      2.35 o 
   6   2   3      379.91      395.34     12.83 o 
   7   2   3        7.84       18.82      2.97 o 
   8   2   3        9.67       13.89      3.43 o 
   9   2   3        1.88        0.00      3.05 o 
  10   2   3        0.17        5.44      3.59 o 
  -8   3   3        2.45        3.54      4.15 o 
  -7   3   3        0.63        4.56      3.17 o 
  -6   3   3       28.84       33.41      3.96 o 
  -5   3   3        1.99        2.20      2.15 o 
  -4   3   3       17.13       15.33      3.94 o 
  -3   3   3      619.53      588.08     22.64 o 
  -2   3   3     1092.86     1020.34     20.20 o 
  -1   3   3      732.24      716.25     13.36 o 
   0   3   3       49.82       54.33      2.02 o 
   1   3   3      144.83      147.03      5.72 o 
   2   3   3      149.19      158.70      6.12 o 
   3   3   3       26.31       31.11      1.64 o 
   4   3   3     1362.00     1570.14     26.27 o 
   5   3   3      224.50      228.43      8.80 o 
   6   3   3        4.00        4.13      1.40 o 
   7   3   3       13.13       15.24      2.97 o 
   8   3   3       28.52       38.76      5.09 o 
   9   3   3        0.06       14.93      4.15 o 
  10   3   3        1.07       10.68      4.17 o 
  -7   4   3        6.08        6.48      3.29 o 
  -6   4   3        1.06        0.56      2.68 o 
  -5   4   3        5.58       10.61      3.29 o 
  -4   4   3       28.30       28.11      3.56 o 
  -3   4   3       44.69       60.72      3.98 o 
  -2   4   3      261.01      243.57      6.37 o 
  -1   4   3      150.27      150.47      4.46 o 
   0   4   3        5.72        8.51      0.80 o 
   1   4   3        1.71        2.51      0.75 o 
   2   4   3      381.24      398.16     15.43 o 
   3   4   3        2.37        2.49      0.57 o 
   4   4   3      179.50      185.32      6.16 o 
   5   4   3       32.61       36.96      2.90 o 
   6   4   3      197.57      203.79      9.20 o 
   7   4   3       12.95       11.79      2.03 o 
   8   4   3        3.91        5.69      3.22 o 
   9   4   3       79.51       95.67      7.60 o 
  10   4   3        1.50        4.65      4.26 o 
  -7   5   3        0.02        0.03      3.31 o 
  -6   5   3        0.21        0.00      2.38 o 
  -5   5   3       52.75       59.21      7.09 o 
  -4   5   3       26.22       22.70      3.84 o 
  -3   5   3        2.47        2.20      1.21 o 
  -2   5   3       10.20       13.87      1.46 o 
  -1   5   3       32.44       31.11      1.72 o 
   0   5   3      126.03      117.82     11.79 o 
   1   5   3       27.24       25.64      2.65 o 
   2   5   3      966.27     1080.30     26.91 o 
   3   5   3      243.68      234.12      6.74 o 
   4   5   3       13.88       12.51      1.09 o 
   5   5   3       15.81       20.01      2.13 o 
   6   5   3        0.63        0.24      1.39 o 
   7   5   3        3.99        5.56      4.06 o 
   8   5   3      120.81      114.09      6.34 o 
   9   5   3      151.61      156.17     10.30 o 
  -6   6   3        1.83        4.23      2.53 o 
  -5   6   3       19.10       23.27      5.14 o 
  -4   6   3        0.12        0.89      1.71 o 
  -3   6   3        3.27        8.13      1.70 o 
  -2   6   3        6.58       10.93      1.66 o 
  -1   6   3       19.95       23.90      2.54 o 
   0   6   3      229.03      227.00      9.55 o 
   1   6   3      424.08      444.54     14.48 o 
   2   6   3       77.53       87.73      5.63 o 
   3   6   3      149.73      141.24      7.68 o 
   4   6   3       77.07       69.00      3.78 o 
   5   6   3      144.24      137.58      8.02 o 
   6   6   3        3.87        4.05      2.43 o 
   7   6   3        0.02        0.00      2.71 o 
   8   6   3        0.61        3.45      3.36 o 
  -5   7   3        0.25        6.51      4.37 o 
  -4   7   3        6.18        6.50      3.70 o 
  -3   7   3       67.56       68.88      6.79 o 
  -2   7   3       97.03      107.99      8.41 o 
  -1   7   3       15.80       18.24      3.71 o 
   0   7   3       39.48       41.21      3.54 o 
   1   7   3       14.57       16.37      2.87 o 
   2   7   3       57.42       55.55      4.48 o 
   3   7   3        0.50        0.76      1.28 o 
   4   7   3       11.19       13.55      3.28 o 
   5   7   3       72.54       64.25      5.63 o 
   6   7   3       91.15       80.59      8.11 o 
   7   7   3        0.00        3.91      3.03 o 
   8   7   3        0.02        3.56      3.75 o 
  -4   8   3        5.80       16.86      5.18 o 
  -3   8   3        0.81        0.00      3.89 o 
  -2   8   3       15.37       20.67      5.05 o 
  -1   8   3        2.24        3.84      3.45 o 
   0   8   3        8.51       13.18      2.75 o 
   1   8   3        0.01        4.94      1.91 o 
   2   8   3       35.87       36.08      3.84 o 
   3   8   3      203.33      179.63     10.37 o 
   4   8   3       64.91       50.48      4.72 o 
   5   8   3       42.94       41.24      5.16 o 
   6   8   3        3.15        1.71      3.10 o 
   7   8   3       15.69       25.10      4.82 o 
  -3   9   3       18.80       37.14      5.23 o 
  -2   9   3        1.43        0.00      4.01 o 
  -1   9   3        0.81        1.29      3.71 o 
   0   9   3        0.19        5.89      2.41 o 
   1   9   3       18.01       21.36      5.40 o 
   2   9   3       62.23       63.39      4.61 o 
   3   9   3        0.17        5.02      2.31 o 
   4   9   3       72.45       61.52      7.75 o 
   5   9   3        0.47        3.34      2.30 o 
   6   9   3       16.73       17.60      3.63 o 
  -1  10   3        0.19       17.44      4.91 o 
   0  10   3       30.91       53.21      5.32 o 
   1  10   3        1.46        0.00      5.86 o 
   2  10   3        2.32        2.16      3.23 o 
   3  10   3        1.22        2.34      2.68 o 
   4  10   3        5.13        8.54      3.00 o 
  -3  -8   4        0.03        3.41      2.99 o 
  -2  -8   4        2.77        6.88      3.43 o 
  -1  -8   4        0.56        7.98      3.12 o 
   0  -8   4       11.88       16.87      3.86 o 
   1  -8   4      106.13       95.22      6.62 o 
   2  -8   4        4.32        0.00      3.75 o 
   3  -8   4       41.72       40.05      5.72 o 
  -4  -7   4        1.45        1.96      2.76 o 
  -3  -7   4        0.13        0.57      2.60 o 
  -2  -7   4        0.21        0.00      3.44 o 
  -1  -7   4       51.21       42.82      4.61 o 
   0  -7   4        9.09       17.13      3.71 o 
   1  -7   4       38.16       44.22      5.41 o 
   2  -7   4       22.84       29.24      6.94 o 
   3  -7   4        0.62        6.61      3.07 o 
   4  -7   4        0.49        1.51      4.15 o 
   5  -7   4        1.17        0.00      4.30 o 
  -6  -6   4       27.56       35.29      3.37 o 
  -5  -6   4        0.26        0.00      2.52 o 
  -4  -6   4        1.63        1.18      2.31 o 
  -3  -6   4       16.93       18.86      5.00 o 
  -2  -6   4       93.14       86.09      6.67 o 
  -1  -6   4        7.48       13.00      3.01 o 
   0  -6   4       91.82       89.78      5.13 o 
   1  -6   4       15.25       19.20      3.27 o 
   2  -6   4        1.36        4.44      2.39 o 
   3  -6   4       30.06       31.83      3.76 o 
   4  -6   4        0.41        0.12      2.97 o 
   5  -6   4        0.13        3.26      3.20 o 
   6  -6   4        5.83        8.06      3.41 o 
  -6  -5   4        0.39        1.90      2.47 o 
  -5  -5   4       17.76       21.05      4.75 o 
  -4  -5   4       32.74       36.53      4.36 o 
  -3  -5   4       16.78       29.43      5.16 o 
  -2  -5   4      166.58      159.25      9.76 o 
  -1  -5   4      460.40      447.07     17.50 o 
   0  -5   4       91.88       94.72      6.71 o 
   1  -5   4        0.14        4.66      1.34 o 
   2  -5   4        0.48        0.81      2.60 o 
   3  -5   4       54.81       48.16      6.36 o 
   4  -5   4        1.20        5.33      3.11 o 
   5  -5   4        1.19        0.72      2.62 o 
   6  -5   4        2.79        3.64      2.69 o 
   7  -5   4        0.17        3.93      3.34 o 
  -7  -4   4        5.53        6.57      3.71 o 
  -6  -4   4       25.34       20.65      5.42 o 
  -5  -4   4      224.94      177.94     15.12 o 
  -4  -4   4       84.27       79.28      6.18 o 
  -3  -4   4        0.90        0.00      2.02 o 
  -2  -4   4      239.68      197.10     10.35 o 
  -1  -4   4        0.19        2.85      2.73 o 
   0  -4   4        0.51        2.55      1.67 o 
   1  -4   4      324.41      349.53     10.16 o 
   2  -4   4      120.02      113.20      4.69 o 
   3  -4   4      106.72       99.23      5.77 o 
   4  -4   4        3.31        1.50      1.80 o 
   5  -4   4        0.01        0.00      2.04 o 
   6  -4   4       11.57        7.36      2.85 o 
   7  -4   4        3.59        5.10      2.76 o 
   8  -4   4       49.11       41.10      4.30 o 
  -7  -3   4       21.94       19.15      4.30 o 
  -6  -3   4      106.27       99.70     10.56 o 
  -5  -3   4        9.18       12.51      2.40 o 
  -4  -3   4       49.37       51.05      4.44 o 
  -3  -3   4       23.30       25.37      4.44 o 
  -2  -3   4        2.54        1.15      1.43 o 
  -1  -3   4       15.60       16.07      3.17 o 
   0  -3   4      156.55      130.16      7.34 o 
   1  -3   4      444.57      485.48     14.74 o 
   2  -3   4       31.55       26.10      1.87 o 
   3  -3   4       15.08       10.25      1.82 o 
   4  -3   4       10.81       17.31      2.75 o 
   5  -3   4       33.84       34.21      2.96 o 
   6  -3   4       11.25       12.59      3.56 o 
   7  -3   4        3.78        6.87      2.38 o 
   8  -3   4       49.49       37.28      4.44 o 
  -8  -2   4       14.39        9.68      3.75 o 
  -7  -2   4        0.08        0.00      3.12 o 
  -6  -2   4       16.90       24.86      5.32 o 
  -5  -2   4       11.09       12.25      2.51 o 
  -4  -2   4       35.60       36.98      4.37 o 
  -3  -2   4       51.17       43.92      3.79 o 
  -2  -2   4      260.79      277.10     11.45 o 
  -1  -2   4      122.46      151.85      7.90 o 
   0  -2   4      172.62      177.70      8.40 o 
   1  -2   4       38.08       42.40      3.46 o 
   2  -2   4      254.66      235.98      9.12 o 
   3  -2   4      202.72      181.99      7.57 o 
   4  -2   4        0.83        2.50      1.34 o 
   5  -2   4        9.18       13.34      3.45 o 
   6  -2   4      375.01      339.72     17.87 o 
   7  -2   4       27.12       27.92      4.10 o 
   8  -2   4        0.42        3.36      2.53 o 
   9  -2   4        0.15        3.31      2.96 o 
  -8  -1   4       32.31       31.02      5.00 o 
  -7  -1   4        4.46        0.05      3.06 o 
  -6  -1   4        6.55       10.91      4.14 o 
  -5  -1   4       15.91       25.10      5.98 o 
  -4  -1   4      103.37       98.74      5.86 o 
  -3  -1   4      396.92      400.33     13.58 o 
  -2  -1   4      283.63      294.70     10.89 o 
  -1  -1   4     2468.08     2649.51     38.37 o 
   0  -1   4      287.37      265.51      9.67 o 
   1  -1   4       39.35       38.55      2.97 o 
   2  -1   4      628.24      491.19     28.93 o 
   3  -1   4        2.51        4.30      1.51 o 
   4  -1   4       13.43       16.96      2.52 o 
   5  -1   4       16.65       20.05      2.06 o 
   6  -1   4       18.56       21.53      5.07 o 
   7  -1   4        0.53        1.83      1.94 o 
   8  -1   4        9.57       10.83      2.76 o 
   9  -1   4        0.87        5.91      2.99 o 
  -8   0   4        4.17        6.65      4.08 o 
  -7   0   4        4.26       11.57      3.91 o 
  -6   0   4        7.97        8.13      4.58 o 
  -5   0   4      400.62      346.37     21.23 o 
  -4   0   4       33.60       30.95      2.73 o 
  -3   0   4      237.40      232.56      8.82 o 
  -2   0   4      169.74      157.24      6.84 o 
  -1   0   4       44.02       46.07      5.25 o 
   0   0   4      981.41      859.94     19.88 o 
   1   0   4       72.17       55.31      3.36 o 
   2   0   4       33.00       29.84      2.25 o 
   3   0   4       50.59       45.89      2.81 o 
   4   0   4       15.09       14.96      1.47 o 
   5   0   4        0.60        4.57      2.42 o 
   6   0   4        6.38        5.57      1.27 o 
   7   0   4        1.65        9.73      3.05 o 
   8   0   4        9.59        9.07      2.55 o 
   9   0   4        4.61        2.11      2.76 o 
  10   0   4        0.19        3.43      3.27 o 
  -8   1   4        0.01        0.00      3.70 o 
  -7   1   4        0.02        2.08      3.15 o 
  -6   1   4       16.02       16.74      3.66 o 
  -5   1   4       30.79       40.43      8.27 o 
  -4   1   4        2.74        4.61      2.39 o 
  -3   1   4      218.15      188.96      7.08 o 
  -2   1   4      264.39      251.25     13.75 o 
  -1   1   4      183.06      174.27      6.50 o 
   0   1   4      416.05      455.16     11.99 o 
   1   1   4     1170.82     1121.85     18.20 o 
   2   1   4       28.48       30.52      1.42 o 
   3   1   4      782.11      705.96     19.49 o 
   4   1   4       32.41       32.91      2.61 o 
   5   1   4      305.59      298.78      9.83 o 
   6   1   4      278.93      260.77      9.45 o 
   7   1   4       34.92       27.20      3.70 o 
   8   1   4       67.16       76.45      6.88 o 
   9   1   4       20.05       21.51      4.14 o 
  10   1   4        0.39        0.48      3.50 o 
  -8   2   4        4.50       10.95      3.93 o 
  -7   2   4        2.78        3.36      3.17 o 
  -6   2   4        4.10        7.60      3.49 o 
  -5   2   4       58.90       65.29      6.58 o 
  -4   2   4        2.58        5.49      2.13 o 
  -3   2   4       11.24       14.91      3.84 o 
  -2   2   4      335.93      313.31     11.23 o 
  -1   2   4      615.47      618.97     14.52 o 
   0   2   4      777.01      773.52     13.94 o 
   1   2   4      104.09      105.84      3.44 o 
   2   2   4     2318.91     2320.59     28.87 o 
   3   2   4       36.64       38.78      1.78 o 
   4   2   4      105.37      116.49      5.00 o 
   5   2   4        0.83        0.58      0.83 o 
   6   2   4      171.09      169.72      7.55 o 
   7   2   4       45.02       50.38      3.71 o 
   8   2   4        2.36        4.37      2.43 o 
   9   2   4        2.42        2.94      2.99 o 
  10   2   4        3.36        0.95      3.50 o 
  -7   3   4        6.63       12.76      4.19 o 
  -6   3   4        4.93        5.49      3.10 o 
  -5   3   4       50.17       56.07      6.28 o 
  -4   3   4        1.18        0.00      1.81 o 
  -3   3   4        9.18        6.48      2.38 o 
  -2   3   4        4.23        6.71      0.92 o 
  -1   3   4      156.30      173.09      5.13 o 
   0   3   4      149.22      141.59      4.18 o 
   1   3   4      697.97      743.69     17.32 o 
   2   3   4     1395.92     1417.13     28.62 o 
   3   3   4      170.30      175.79      4.27 o 
   4   3   4       10.61       13.72      1.87 o 
   5   3   4        0.15        2.08      0.88 o 
   6   3   4       91.04      103.33      5.46 o 
   7   3   4       20.51       21.81      2.82 o 
   8   3   4        8.43       13.52      3.34 o 
   9   3   4        0.56        7.31      3.13 o 
  10   3   4        4.95        5.25      3.78 o 
  -7   4   4        0.72        4.70      3.66 o 
  -6   4   4        0.00        2.34      3.10 o 
  -5   4   4        0.50        2.13      2.53 o 
  -4   4   4       22.98       27.97      3.89 o 
  -3   4   4      429.07      390.72     18.29 o 
  -2   4   4       19.34       19.91      2.64 o 
  -1   4   4      163.43      148.40      4.61 o 
   0   4   4       57.63       53.52      2.13 o 
   1   4   4      123.17      123.84      7.39 o 
   2   4   4       58.40       63.10      3.99 o 
   3   4   4      229.11      240.48      7.27 o 
   4   4   4     1071.05     1274.16     22.37 o 
   5   4   4      123.73      131.95      5.30 o 
   6   4   4        4.71        6.95      2.84 o 
   7   4   4        5.60        5.98      1.86 o 
   8   4   4       27.98       36.06      4.04 o 
   9   4   4        0.85        5.91      3.22 o 
  10   4   4       20.99       24.87      4.03 o 
  -6   5   4        2.46        3.67      2.62 o 
  -5   5   4       60.52       58.64      5.27 o 
  -4   5   4        0.14        1.72      4.15 o 
  -3   5   4       62.07       71.63      4.34 o 
  -2   5   4      142.30      131.28      6.07 o 
  -1   5   4       33.37       34.77      2.14 o 
   0   5   4       39.10       32.88      5.71 o 
   1   5   4        3.69        4.98      1.33 o 
   2   5   4      680.09      682.28     18.33 o 
   3   5   4       34.02       43.95      3.73 o 
   4   5   4        9.70       17.04      2.25 o 
   5   5   4      187.96      180.12      6.49 o 
   6   5   4       19.06       24.34      2.33 o 
   7   5   4        2.32        4.57      1.74 o 
   8   5   4        1.78        7.83      4.46 o 
  -6   6   4        0.14       13.34      5.32 o 
  -5   6   4        0.93        0.76      4.40 o 
  -4   6   4        0.06        2.55      3.38 o 
  -3   6   4       19.98       27.00      6.46 o 
  -2   6   4        1.81        3.54      2.53 o 
  -1   6   4        0.01        1.29      1.37 o 
   0   6   4       18.99       20.66      2.58 o 
   1   6   4       54.87       53.43      4.03 o 
   2   6   4      446.42      421.99     14.15 o 
   3   6   4      149.72      136.50      7.28 o 
   4   6   4      106.30      104.57      4.96 o 
   5   6   4      172.91      158.25     12.01 o 
   6   6   4        0.00        3.08      2.57 o 
   7   6   4       61.40       59.34      6.92 o 
   8   6   4      114.08      125.46     10.42 o 
   9   6   4        0.07        7.55      4.38 o 
  -5   7   4        1.15        7.13      4.88 o 
  -4   7   4        1.03        3.03      4.00 o 
  -3   7   4       37.34       36.65      4.59 o 
  -2   7   4       85.93       93.44      8.73 o 
  -1   7   4        3.63        8.16      1.91 o 
   0   7   4       33.61       32.55      3.07 o 
   1   7   4      103.05      102.89      6.31 o 
   2   7   4        4.30        8.17      3.31 o 
   3   7   4       10.42        9.11      2.10 o 
   4   7   4       25.17       24.22      3.91 o 
   5   7   4      196.17      149.86     10.48 o 
   6   7   4      170.31      146.06     15.15 o 
   7   7   4       16.13       17.53      4.84 o 
   8   7   4        1.95        7.67      3.80 o 
  -4   8   4        0.93       14.80      4.84 o 
  -3   8   4       91.57       92.87      8.19 o 
  -2   8   4        2.69        8.75      3.77 o 
  -1   8   4       57.48       66.54      7.06 o 
   0   8   4       25.90       36.12      3.73 o 
   1   8   4        1.73        3.29      4.30 o 
   2   8   4       35.18       35.87      3.47 o 
   3   8   4       40.77       40.07      3.67 o 
   4   8   4      102.10       90.43      6.45 o 
   5   8   4       13.32       13.24      2.69 o 
   6   8   4        0.41        3.55      2.35 o 
   7   8   4        2.39        5.63      3.29 o 
   8   8   4        1.40        2.25      3.80 o 
  -3   9   4       24.50       33.20      5.14 o 
  -2   9   4       11.50       21.55      4.59 o 
  -1   9   4       15.40       10.98      4.24 o 
   0   9   4        5.42        8.40      2.45 o 
   1   9   4        0.54        4.67      4.36 o 
   2   9   4      128.35      108.33      6.54 o 
   3   9   4        0.38        7.92      2.41 o 
   4   9   4       38.18       35.12      4.22 o 
   5   9   4        4.91       11.62      2.62 o 
   6   9   4        1.94        6.36      2.50 o 
   7   9   4        1.08       10.95      3.82 o 
  -1  10   4        1.87        0.00      4.86 o 
   0  10   4       12.40       16.79      4.81 o 
   1  10   4        0.29        2.34      9.50 o 
   2  10   4       72.22       56.89      4.50 o 
   3  10   4        1.67        9.06      2.73 o 
   4  10   4        7.74        5.97      3.44 o 
   5  10   4       63.40       47.46      4.41 o 
   0  -8   5       44.23       44.11      4.51 o 
   1  -8   5        2.36        9.83      3.91 o 
  -3  -7   5        0.53        1.13      5.29 o 
  -2  -7   5        0.48        0.47      4.68 o 
  -1  -7   5        6.26        6.39      3.07 o 
   0  -7   5        1.50        8.55      3.30 o 
   1  -7   5        2.47        4.09      3.24 o 
   2  -7   5        0.31        8.87      3.37 o 
   3  -7   5        2.70        6.77      3.48 o 
   4  -7   5        0.11        5.05      4.58 o 
  -5  -6   5        1.35        0.00      5.31 o 
  -4  -6   5        0.59        2.11      2.86 o 
  -3  -6   5        4.81        6.19      3.00 o 
  -2  -6   5        0.86        0.00      2.32 o 
  -1  -6   5       27.13       26.53      4.36 o 
   0  -6   5       40.77       47.00      5.26 o 
   1  -6   5        1.21        1.87      2.64 o 
   2  -6   5        4.61        8.64      3.27 o 
   3  -6   5       39.92       38.54      3.67 o 
   4  -6   5       21.38       15.82      6.30 o 
   5  -6   5        4.73        0.48      3.94 o 
   6  -6   5        9.18       11.16      3.70 o 
  -6  -5   5        0.09        0.00      3.75 o 
  -5  -5   5        8.49        6.33      2.57 o 
  -4  -5   5        6.26        6.09      2.64 o 
  -3  -5   5       67.58       67.72      5.90 o 
  -2  -5   5       84.43       73.77      6.57 o 
  -1  -5   5      301.82      293.02     13.88 o 
   0  -5   5      216.98      202.97     12.21 o 
   1  -5   5        3.47        0.00      1.93 o 
   2  -5   5       15.05       11.18      2.90 o 
   3  -5   5       57.65       61.53      7.03 o 
   4  -5   5       10.95       11.74      3.13 o 
   5  -5   5       19.98       22.65      3.26 o 
   6  -5   5        0.02        3.24      3.24 o 
   7  -5   5        3.92        4.88      3.54 o 
  -6  -4   5        6.88        5.65      3.66 o 
  -5  -4   5        5.58       12.36      3.75 o 
  -4  -4   5      323.88      284.30     13.56 o 
  -3  -4   5        0.72        0.00      2.59 o 
  -2  -4   5        0.22        1.02      3.03 o 
  -1  -4   5       16.22       16.87      3.25 o 
   0  -4   5       98.26       97.47      7.11 o 
   1  -4   5        2.25        0.67      3.38 o 
   2  -4   5        5.50        6.52      1.86 o 
   3  -4   5      176.70      172.72      8.83 o 
   4  -4   5        7.14       16.32      3.35 o 
   5  -4   5        5.08        6.38      2.75 o 
   6  -4   5        2.48        4.21      2.71 o 
   7  -4   5        0.01        2.13      2.82 o 
   8  -4   5       22.15       14.58      3.64 o 
  -7  -3   5        0.98        0.99      3.52 o 
  -6  -3   5       65.89       71.50      7.66 o 
  -5  -3   5        8.68       10.21      2.29 o 
  -4  -3   5        4.78       10.74      2.25 o 
  -3  -3   5        1.89        0.00      1.86 o 
  -2  -3   5      147.60      134.68      8.47 o 
  -1  -3   5      278.49      279.29     12.71 o 
   0  -3   5       29.82       33.66      5.69 o 
   1  -3   5      376.64      397.95     14.81 o 
   2  -3   5        7.15        8.78      2.07 o 
   3  -3   5       26.62       30.79      2.98 o 
   4  -3   5        4.43        9.28      2.01 o 
   5  -3   5        4.43        8.87      2.06 o 
   6  -3   5       31.98       32.35      4.40 o 
   7  -3   5        1.74        6.06      2.52 o 
   8  -3   5       26.51       14.65      3.19 o 
  -7  -2   5        0.01        1.95      3.24 o 
  -6  -2   5       64.81       51.72      6.94 o 
  -5  -2   5        3.79        7.99      3.50 o 
  -4  -2   5      175.82      159.15     10.58 o 
  -3  -2   5        3.33        1.79      1.80 o 
  -2  -2   5       25.63       29.71      3.64 o 
  -1  -2   5      643.98      646.09     37.33 o 
   0  -2   5      104.60      104.65      6.61 o 
   1  -2   5      268.90      241.77     10.06 o 
   2  -2   5        6.18        7.93      1.70 o 
   3  -2   5        2.82        2.42      1.13 o 
   4  -2   5        2.53        1.53      1.80 o 
   5  -2   5       26.95       26.08      3.21 o 
   6  -2   5       53.79       52.58      5.95 o 
   7  -2   5      100.53       97.96      8.20 o 
   8  -2   5        6.94        8.22      2.97 o 
   9  -2   5        0.10        2.18      3.05 o 
  -7  -1   5        4.28        0.97      3.24 o 
  -6  -1   5        0.96        1.41      2.61 o 
  -5  -1   5        0.19        4.10      2.80 o 
  -4  -1   5        3.60        4.60      1.50 o 
  -3  -1   5      134.02      123.52      7.00 o 
  -2  -1   5        6.92        9.54      2.19 o 
  -1  -1   5       39.62       39.92      2.46 o 
   0  -1   5      133.63      131.87      7.00 o 
   1  -1   5        3.07        4.51      1.44 o 
   2  -1   5        7.95        6.30      1.45 o 
   3  -1   5      700.25      628.00     16.94 o 
   4  -1   5       48.31       40.66      7.31 o 
   5  -1   5        4.02        4.97      1.28 o 
   6  -1   5       37.59       32.22      3.00 o 
   7  -1   5        0.01        0.86      1.95 o 
   8  -1   5        1.04        5.74      2.83 o 
   9  -1   5        3.54        7.97      2.83 o 
  -7   0   5        1.93        4.59      3.33 o 
  -6   0   5        0.00        0.00      2.69 o 
  -5   0   5      155.34      139.85     12.20 o 
  -4   0   5       26.53       29.04      4.49 o 
  -3   0   5       24.41       21.77      2.67 o 
  -2   0   5       28.89       33.74      2.93 o 
  -1   0   5      654.32      667.50     27.67 o 
   0   0   5      428.66      430.80      9.98 o 
   1   0   5       44.95       40.52      5.76 o 
   2   0   5      436.19      427.23     12.55 o 
   3   0   5      414.98      371.25     13.60 o 
   4   0   5       16.02       17.18      2.77 o 
   5   0   5      202.01      176.52      7.61 o 
   6   0   5        4.51        7.42      1.77 o 
   7   0   5        0.82        6.30      2.09 o 
   8   0   5        0.18        3.40      2.27 o 
   9   0   5        1.84       12.45      3.13 o 
  10   0   5       16.36       19.13      3.63 o 
  -7   1   5        2.05        4.74      3.41 o 
  -6   1   5       59.29       52.79      6.69 o 
  -5   1   5      100.99       88.33      9.42 o 
  -4   1   5        6.92        8.34      3.75 o 
  -3   1   5       24.84       25.15      2.25 o 
  -1   1   5      163.53      165.74      6.97 o 
   0   1   5      116.65      124.31      5.78 o 
   1   1   5     1382.12     1432.78     23.30 o 
   2   1   5      313.19      319.78      9.27 o 
   3   1   5      756.45      647.26     24.42 o 
   4   1   5        0.55        0.45      0.66 o 
   5   1   5        0.39        0.39      0.83 o 
   6   1   5      121.87      121.71      6.14 o 
   7   1   5        0.08        3.98      2.53 o 
   8   1   5       76.27       82.06      7.25 o 
   9   1   5        3.96        4.44      2.69 o 
  10   1   5        7.79        8.29      3.91 o 
  -7   2   5        1.78        4.61      3.31 o 
  -6   2   5       91.77       94.11      8.41 o 
  -5   2   5        8.35        4.79      2.82 o 
  -4   2   5       75.78       62.00      7.20 o 
  -3   2   5       54.54       57.09      6.11 o 
  -2   2   5       12.88       16.74      2.19 o 
  -1   2   5       82.43       89.21      4.51 o 
   0   2   5      384.91      377.09     10.85 o 
   1   2   5      922.54     1040.64     18.02 o 
   2   2   5      517.20      460.95      8.40 o 
   3   2   5      457.91      429.82     11.32 o 
   4   2   5      216.27      198.41      6.70 o 
   5   2   5       70.51       60.69      3.79 o 
   6   2   5       79.25       69.37      4.16 o 
   7   2   5       25.00       33.11      4.08 o 
   8   2   5       38.14       49.80      5.25 o 
   9   2   5        0.12        1.43      2.75 o 
  10   2   5       15.82       22.04      4.66 o 
  -7   3   5        0.20        3.75      3.77 o 
  -6   3   5       48.78       62.23      6.74 o 
  -5   3   5        4.45        7.31      3.06 o 
  -4   3   5        4.37        5.98      2.34 o 
  -3   3   5        1.69        2.32      2.24 o 
  -2   3   5        0.46        1.06      0.85 o 
  -1   3   5      652.14      717.58     16.83 o 
   0   3   5        3.33        4.99      0.76 o 
   1   3   5       40.08       43.94      2.08 o 
   2   3   5       65.49       72.01      2.78 o 
   3   3   5      813.68      767.70     12.28 o 
   4   3   5       83.11       76.66      3.12 o 
   5   3   5       32.40       35.64      4.22 o 
   6   3   5      480.29      472.91     14.61 o 
   7   3   5        7.32       11.91      3.30 o 
   8   3   5        5.24        6.27      1.81 o 
   9   3   5        0.00        0.00      2.75 o 
  10   3   5        0.65        0.00      3.52 o 
  -6   4   5        1.28        1.41      3.17 o 
  -5   4   5        2.04        4.08      2.80 o 
  -4   4   5        0.42        2.36      2.39 o 
  -3   4   5       46.40       52.35      4.93 o 
  -2   4   5       50.83       56.30      4.07 o 
  -1   4   5      534.60      543.48     11.66 o 
   0   4   5       35.71       31.85      2.82 o 
   1   4   5       79.20       87.97      4.90 o 
   2   4   5     1278.90     1307.70     28.40 o 
   3   4   5      298.50      286.50      8.31 o 
   4   4   5      307.53      306.18      6.83 o 
   5   4   5       91.04      101.35      4.25 o 
   6   4   5        0.07        0.00      2.53 o 
   7   4   5       15.90       22.91      2.37 o 
   8   4   5        1.80        4.78      1.99 o 
   9   4   5       10.08       24.50      4.05 o 
  10   4   5        0.01        9.40      3.56 o 
  -6   5   5       10.13       12.72      3.19 o 
  -5   5   5       19.82       25.78      3.45 o 
  -4   5   5        0.44        0.36      1.95 o 
  -3   5   5       20.18       28.69      2.78 o 
  -2   5   5       31.84       38.68      2.80 o 
  -1   5   5        0.08        0.00      1.71 o 
   0   5   5       22.51       24.73      3.34 o 
   1   5   5        1.28        1.55      1.44 o 
   2   5   5        2.47        4.82      1.39 o 
   3   5   5       26.13       31.85      3.09 o 
   4   5   5       69.94       64.93      3.65 o 
   5   5   5      104.09       97.26     11.59 o 
   6   5   5       16.41       13.52      4.24 o 
   7   5   5        9.73       22.95      5.07 o 
   8   5   5        1.99        2.53      3.12 o 
   9   5   5        1.38        0.00      3.98 o 
  -5   6   5        1.48        5.63      4.68 o 
  -4   6   5        4.68       11.30      5.19 o 
  -3   6   5        0.71        2.55      3.12 o 
  -2   6   5        5.35        4.15      3.91 o 
  -1   6   5        8.93       13.97      2.73 o 
   0   6   5       14.52       15.43      2.83 o 
   1   6   5        0.03        0.00      1.34 o 
   2   6   5        0.55        1.07      1.28 o 
   3   6   5       55.04       58.16      4.58 o 
   4   6   5        5.93        5.86      1.28 o 
   5   6   5       17.36       20.42      3.56 o 
   6   6   5       63.46       57.07      5.07 o 
   7   6   5       77.25       73.02      7.57 o 
   8   6   5       20.15       34.99      7.09 o 
   9   6   5       24.60       35.77      6.74 o 
  -5   7   5        2.14       13.18      5.47 o 
  -4   7   5        0.38        3.17      4.47 o 
  -3   7   5        5.53       17.39      4.37 o 
  -2   7   5        8.43       17.81      4.22 o 
  -1   7   5      137.99      154.94     11.85 o 
   0   7   5        2.01        5.88      1.76 o 
   1   7   5        0.68        0.67      2.09 o 
   2   7   5       30.59       36.34      3.54 o 
   3   7   5        7.51        6.55      1.92 o 
   4   7   5        6.85        9.98      2.24 o 
   5   7   5       59.99       51.98      3.30 o 
   6   7   5       25.88       27.91      4.42 o 
   7   7   5        5.70        9.96      3.80 o 
   8   7   5        0.02        0.00      3.86 o 
   9   7   5       20.20       34.06      6.69 o 
  -4   8   5        0.08       10.24      4.88 o 
  -3   8   5       16.25       28.71      4.66 o 
  -2   8   5        0.81        1.34      4.15 o 
  -1   8   5       63.54       61.86      6.50 o 
   0   8   5        8.78       10.33      2.45 o 
   1   8   5       17.67       18.08      2.84 o 
   2   8   5        2.83        5.41      3.29 o 
   3   8   5        0.10        0.18      2.43 o 
   4   8   5      115.02       90.76     14.34 o 
   5   8   5       26.41       30.15      4.60 o 
   6   8   5        1.04        0.73      2.31 o 
   7   8   5        1.00        1.64      3.52 o 
   8   8   5        0.29        7.11      4.37 o 
  -2   9   5       59.51       60.17      5.83 o 
  -1   9   5        0.05        3.43      4.19 o 
   0   9   5        3.49        0.56      4.05 o 
   1   9   5        0.15        4.52      3.34 o 
   2   9   5        6.79        8.08      5.02 o 
   3   9   5        5.70       11.17      2.49 o 
   4   9   5       87.61       71.60      5.13 o 
   5   9   5        0.22        1.08      2.35 o 
   6   9   5       12.11       17.07      2.85 o 
   7   9   5        3.12        7.99      3.84 o 
   0  10   5        5.35        2.38      4.49 o 
   1  10   5        0.01        7.03      2.87 o 
   2  10   5        7.59       12.88      2.81 o 
   3  10   5        3.14       11.43      2.77 o 
   4  10   5        0.18        7.09      3.59 o 
   5  10   5       47.30       41.49      3.88 o 
  -2  -7   6        5.92       13.60      3.50 o 
  -1  -7   6        0.37        3.30      6.04 o 
   0  -7   6       17.50       19.61      3.66 o 
   1  -7   6       16.41       27.67      8.51 o 
   2  -7   6        0.97        8.21      3.75 o 
   3  -7   6        0.07        7.12      3.79 o 
  -4  -6   6        0.27        5.21      4.40 o 
  -3  -6   6       34.24       37.48      6.23 o 
  -2  -6   6        1.79        9.64      2.86 o 
  -1  -6   6       41.49       46.03      6.59 o 
   0  -6   6       84.73       82.21      6.44 o 
   1  -6   6        0.12        5.55      2.78 o 
   2  -6   6        0.01        0.00      3.78 o 
   3  -6   6       11.13       16.72      4.68 o 
   4  -6   6       17.65       23.56      7.38 o 
   5  -6   6       13.34       18.94      4.42 o 
  -5  -5   6       10.87       14.59      3.32 o 
  -4  -5   6        0.97        7.27      3.02 o 
  -3  -5   6       49.38       45.07      4.98 o 
  -2  -5   6      208.56      177.98     10.46 o 
  -1  -5   6      104.54      103.75      7.43 o 
   0  -5   6       43.40       44.45      4.56 o 
   1  -5   6        0.98        5.77      2.53 o 
   2  -5   6        0.61        6.40      2.55 o 
   3  -5   6        3.71        4.98      2.42 o 
   4  -5   6       17.89       18.14      2.93 o 
   5  -5   6       37.14       35.15      4.84 o 
   6  -5   6        1.64        2.94      3.45 o 
  -5  -4   6        3.85        6.79      3.36 o 
  -4  -4   6       27.87       28.13      4.54 o 
  -3  -4   6       49.27       48.83      5.43 o 
  -2  -4   6       15.75       18.44      3.83 o 
  -1  -4   6       26.55       32.94      6.03 o 
   0  -4   6        0.12        5.97      2.19 o 
   1  -4   6      144.70      124.04      8.05 o 
   2  -4   6       41.52       46.20      4.09 o 
   3  -4   6      112.86      108.85      7.05 o 
   4  -4   6        5.54        5.59      1.97 o 
   5  -4   6        0.00        5.13      2.60 o 
   6  -4   6        0.78        0.72      2.73 o 
   7  -4   6        2.94       11.90      3.70 o 
  -6  -3   6        0.29        2.17      3.29 o 
  -5  -3   6        0.94        9.93      3.08 o 
  -4  -3   6      214.76      170.30      9.65 o 
  -3  -3   6        2.73        0.70      2.71 o 
  -2  -3   6       48.74       50.27      5.34 o 
  -1  -3   6       57.85       63.47      5.57 o 
   0  -3   6      433.27      402.46     18.66 o 
   1  -3   6       36.34       44.85      4.50 o 
   2  -3   6       93.05       81.78      6.99 o 
   3  -3   6       56.02       56.15      4.32 o 
   4  -3   6       34.08       32.53      3.00 o 
   5  -3   6        0.16        2.94      1.68 o 
   6  -3   6       12.88       13.84      3.82 o 
   7  -3   6       11.00       15.74      2.99 o 
   8  -3   6        0.46       10.07      3.17 o 
  -6  -2   6       43.29       32.48      4.95 o 
  -5  -2   6       32.15       23.39      5.44 o 
  -4  -2   6       89.64       79.02      5.80 o 
  -3  -2   6       10.76       17.87      4.82 o 
  -2  -2   6        0.31        1.50      1.51 o 
  -1  -2   6       93.00       97.30      8.70 o 
   0  -2   6        4.20        9.23      2.44 o 
   1  -2   6      156.96      137.43     12.65 o 
   2  -2   6       45.72       56.45      4.67 o 
   3  -2   6       19.71       24.59      3.13 o 
   4  -2   6       29.41       33.06      4.44 o 
   5  -2   6       21.81       25.88      3.14 o 
   6  -2   6        1.36        3.61      2.48 o 
   7  -2   6       79.56       67.91      6.37 o 
   8  -2   6        6.72       13.04      3.20 o 
   9  -2   6        0.49        0.00      3.03 o 
  -7  -1   6        0.41        0.00      3.41 o 
  -6  -1   6        7.21        6.27      3.36 o 
  -5  -1   6        0.05        1.69      2.80 o 
  -4  -1   6       41.66       39.49      3.96 o 
  -3  -1   6       33.46       34.65      3.88 o 
  -2  -1   6       39.76       38.02      3.55 o 
  -1  -1   6       57.61       67.46      3.25 o 
   0  -1   6      104.14      101.91      6.46 o 
   1  -1   6       55.17       51.15      4.28 o 
   2  -1   6      547.76      511.60     16.24 o 
   3  -1   6       88.00       88.88      5.53 o 
   4  -1   6       78.24       81.63      5.90 o 
   5  -1   6      138.42      139.56      7.18 o 
   6  -1   6        3.84       11.65      3.34 o 
   7  -1   6       41.06       41.17      4.91 o 
   8  -1   6        2.35        8.13      2.97 o 
   9  -1   6        1.41        4.59      2.97 o 
  -7   0   6        0.53        0.00      3.29 o 
  -6   0   6       30.77       39.18      8.29 o 
  -5   0   6       10.20       10.28      3.68 o 
  -4   0   6      151.27      118.84     10.72 o 
  -3   0   6       15.80       22.11      3.20 o 
  -2   0   6       14.10       17.88      3.01 o 
  -1   0   6       12.06       17.56      3.31 o 
   0   0   6      105.32      105.15      4.53 o 
   1   0   6       26.22       29.33      3.03 o 
   2   0   6       51.14       52.55      4.02 o 
   3   0   6      424.95      389.80     12.63 o 
   4   0   6      104.70      107.88      5.79 o 
   5   0   6       81.23       66.11      4.95 o 
   6   0   6        4.18        4.18      3.00 o 
   7   0   6       61.11       46.99      8.37 o 
   8   0   6       14.98       23.78      3.54 o 
   9   0   6        6.47        6.88      2.92 o 
  -7   1   6        2.74        4.38      3.57 o 
  -6   1   6        0.47        2.45      2.85 o 
  -5   1   6       23.06       32.39      6.90 o 
  -4   1   6      246.12      213.63     15.21 o 
  -3   1   6        0.88        2.48      1.29 o 
  -2   1   6       64.61       68.05      7.09 o 
  -1   1   6        2.60        2.84      1.12 o 
   0   1   6       76.59       62.45      4.09 o 
   1   1   6       34.28       29.64      2.43 o 
   2   1   6      562.96      587.38     11.85 o 
   3   1   6       21.65       35.22      2.78 o 
   4   1   6       78.42       59.56      9.88 o 
   5   1   6       31.99       29.22      5.72 o 
   6   1   6        2.03        0.78      1.17 o 
   7   1   6       24.93       30.35      2.54 o 
   8   1   6       13.16       19.59      3.10 o 
   9   1   6        4.13       13.17      3.29 o 
  10   1   6        1.43       11.09      3.86 o 
  -7   2   6        0.50        0.00      3.47 o 
  -6   2   6       94.06       86.57      7.97 o 
  -5   2   6       40.27       40.61      6.07 o 
  -4   2   6        3.50        0.97      2.46 o 
  -3   2   6        0.98        2.09      2.01 o 
  -2   2   6        7.77        7.01      1.51 o 
  -1   2   6      189.41      164.33     10.36 o 
   0   2   6       77.55       71.37      4.09 o 
   1   2   6      638.06      742.34     14.69 o 
   2   2   6       77.61       61.31      2.50 o 
   3   2   6        4.59        8.88      1.28 o 
   4   2   6        4.78        8.70      1.02 o 
   5   2   6        5.38       14.33      2.45 o 
   6   2   6        3.98        5.80      1.36 o 
   7   2   6       42.42       49.69      3.56 o 
   8   2   6       49.79       41.15      4.66 o 
   9   2   6        9.23        7.94      2.87 o 
  10   2   6        2.18        0.02      3.36 o 
  -6   3   6       98.62      102.92      8.71 o 
  -5   3   6       18.58       24.12      5.14 o 
  -4   3   6        0.03        1.81      2.32 o 
  -3   3   6        0.57        0.92      1.88 o 
  -2   3   6       40.76       39.07      5.42 o 
  -1   3   6      195.38      205.06      7.69 o 
   0   3   6       22.70       30.49      2.60 o 
   1   3   6      706.85      689.21     13.71 o 
   2   3   6        3.27        3.18      0.85 o 
   3   3   6     1088.74      986.00     26.69 o 
   4   3   6       99.99       95.28      3.63 o 
   5   3   6        0.75        1.72      0.78 o 
   6   3   6       12.87       15.23      2.21 o 
   7   3   6       83.42       89.47      4.95 o 
   8   3   6        7.29       14.49      4.02 o 
   9   3   6        6.61       10.33      3.19 o 
  10   3   6        4.06        6.43      3.43 o 
  -6   4   6        8.12       14.17      4.05 o 
  -5   4   6        4.24        8.89      3.33 o 
  -4   4   6       12.99       16.28      3.54 o 
  -3   4   6        1.04        2.32      2.15 o 
  -2   4   6       31.66       36.98      3.61 o 
  -1   4   6       36.78       41.37      2.35 o 
   0   4   6        3.99        6.77      1.00 o 
   1   4   6      133.45      131.95      6.22 o 
   2   4   6      796.62      789.12     19.96 o 
   3   4   6      247.57      230.28      7.42 o 
   4   4   6        5.91        7.73      0.91 o 
   5   4   6       65.32       67.85      3.13 o 
   6   4   6       29.44       24.71      6.22 o 
   7   4   6      111.40      115.72      6.11 o 
   8   4   6       17.26       13.44      2.10 o 
   9   4   6        1.95        8.75      2.99 o 
  -6   5   6        0.00       11.67      6.67 o 
  -5   5   6        4.06       12.83      6.02 o 
  -4   5   6        4.55        0.00      3.96 o 
  -3   5   6        3.72        5.62      3.57 o 
  -2   5   6        0.94        0.35      2.69 o 
  -1   5   6       78.14       81.31      4.53 o 
   0   5   6        3.71        5.23      1.60 o 
   1   5   6        1.28        1.62      1.20 o 
   2   5   6      109.84      115.39      6.34 o 
   3   5   6      461.01      439.45     14.22 o 
   4   5   6      230.06      197.61      7.20 o 
   5   5   6       23.80       29.42      4.63 o 
   6   5   6       37.59       36.24      3.62 o 
   7   5   6        1.22        2.38      2.64 o 
   8   5   6        6.37        7.75      3.56 o 
   9   5   6       79.34       59.76      6.76 o 
  -5   6   6        0.14        3.47      5.25 o 
  -4   6   6        6.88        1.94      4.40 o 
  -3   6   6        2.74        9.47      4.10 o 
  -2   6   6       30.93       35.45      7.78 o 
  -1   6   6       11.01       19.28      4.96 o 
   0   6   6       36.28       38.76      3.43 o 
   1   6   6      233.39      220.72      9.63 o 
   2   6   6       41.16       49.43      4.06 o 
   3   6   6        8.56       11.53      3.34 o 
   4   6   6        0.26        1.68      1.16 o 
   5   6   6        2.28        3.55      1.22 o 
   6   6   6       28.61       29.16      3.23 o 
   7   6   6       49.59       47.99      6.60 o 
   8   6   6       26.87       39.64      8.33 o 
   9   6   6       15.98       39.10      7.43 o 
  -4   7   6        0.82        4.01      4.88 o 
  -3   7   6        0.19        9.03      4.38 o 
  -2   7   6        1.15        5.00      3.20 o 
  -1   7   6       65.36       67.23      7.01 o 
   0   7   6       25.74       26.67      2.91 o 
   1   7   6      338.64      300.03     18.72 o 
   2   7   6       39.49       41.65      3.87 o 
   3   7   6       36.78       36.71      3.81 o 
   4   7   6       32.84       32.60      4.63 o 
   5   7   6       11.56       19.34      2.23 o 
   6   7   6       93.07       79.12      6.09 o 
   7   7   6       49.81       47.92      6.11 o 
   8   7   6       21.88       35.86      5.93 o 
   9   7   6       10.58       26.63      5.63 o 
  -3   8   6        0.09        9.21      4.65 o 
  -2   8   6        5.12       11.02      4.54 o 
  -1   8   6      371.49      359.29     20.19 o 
   0   8   6       46.22       48.36      3.83 o 
   1   8   6       50.09       52.10      4.24 o 
   2   8   6        9.00       12.87      3.01 o 
   3   8   6       32.33       37.15      6.25 o 
   4   8   6        4.74       10.22      2.29 o 
   5   8   6       13.04        8.60      1.96 o 
   6   8   6      245.43      197.71     10.45 o 
   7   8   6        3.29        8.55      2.83 o 
   8   8   6       11.28        8.48      4.63 o 
  -2   9   6       30.74       37.46      5.03 o 
  -1   9   6      180.83      173.48     12.16 o 
   0   9   6        5.62       10.26      4.07 o 
   1   9   6       50.39       56.48      4.48 o 
   2   9   6       27.76       26.03      2.99 o 
   3   9   6        2.24        4.41      2.52 o 
   4   9   6        7.08        8.72      2.62 o 
   5   9   6        0.78        1.62      3.73 o 
   6   9   6        0.06        7.63      2.79 o 
   7   9   6        1.65        0.18      3.38 o 
   0  10   6        2.62        5.56      4.74 o 
   1  10   6        4.28        2.54      6.76 o 
   2  10   6        9.76       12.44      3.09 o 
   3  10   6        0.92        7.41      2.79 o 
   4  10   6        6.43        2.41      2.82 o 
   5  10   6        0.10        1.92      2.98 o 
  -2  -6   7        5.84        8.94      3.16 o 
  -1  -6   7        7.79       10.42      3.24 o 
   0  -6   7       51.90       60.53     12.22 o 
   1  -6   7        0.04        8.84      3.25 o 
   2  -6   7       17.76       34.15      3.71 o 
   3  -6   7        1.96        8.84      3.30 o 
   4  -6   7        1.74        3.69      3.53 o 
  -4  -5   7       10.48       21.96      3.54 o 
  -3  -5   7        2.90        2.01      4.99 o 
  -2  -5   7       22.46       24.27      8.63 o 
  -1  -5   7       25.67       33.85      6.73 o 
   0  -5   7      123.37      112.96      8.00 o 
   1  -5   7        0.03        5.79      4.71 o 
   2  -5   7        2.60        1.52      2.74 o 
   3  -5   7        0.00        0.00      2.79 o 
   4  -5   7        3.55       10.63      2.92 o 
   5  -5   7       35.59       38.65      3.48 o 
   6  -5   7        0.57        0.00      3.77 o 
  -4  -4   7        1.50        1.29      2.73 o 
  -3  -4   7        0.13        0.00      2.33 o 
  -2  -4   7      188.38      146.75      9.49 o 
  -1  -4   7       21.10       25.74      4.53 o 
   0  -4   7       62.29       60.11      5.41 o 
   1  -4   7       74.21       73.83      5.82 o 
   2  -4   7        0.05        1.14      2.02 o 
   3  -4   7       11.07       18.49      2.95 o 
   4  -4   7       55.42       47.48      5.07 o 
   5  -4   7       41.48       26.95      4.38 o 
   6  -4   7        0.03        0.56      3.17 o 
   7  -4   7        1.36        1.97      3.56 o 
  -5  -3   7        0.43        0.00      2.83 o 
  -4  -3   7       30.82       27.26      4.48 o 
  -3  -3   7       35.27       35.58      5.93 o 
  -2  -3   7       10.69       14.67      5.24 o 
  -1  -3   7        0.02        1.57      1.98 o 
   0  -3   7      488.34      476.65     18.89 o 
   1  -3   7      112.31      112.18      7.86 o 
   2  -3   7        5.25       13.12      3.15 o 
   3  -3   7       23.75       25.14      3.82 o 
   4  -3   7        1.48        4.27      2.01 o 
   5  -3   7        0.08        0.87      1.86 o 
   6  -3   7        4.95        7.90      2.08 o 
   7  -3   7        0.07        0.00      3.19 o 
   8  -3   7        8.01       13.59      3.61 o 
  -6  -2   7        1.68        8.98      3.26 o 
  -5  -2   7        6.10        9.19      3.33 o 
  -4  -2   7        1.99        0.42      2.02 o 
  -3  -2   7       43.50       49.84      4.65 o 
  -2  -2   7       57.93       59.98      5.23 o 
  -1  -2   7      134.49      144.63      8.84 o 
   0  -2   7      128.03      113.11      7.63 o 
   1  -2   7       51.68       47.97      4.49 o 
   2  -2   7        5.58        8.84      2.69 o 
   3  -2   7       35.87       39.63      4.62 o 
   4  -2   7       45.87       42.93      5.19 o 
   5  -2   7        0.89        4.70      2.09 o 
   6  -2   7       18.43       24.94      4.91 o 
   7  -2   7        1.37        3.12      2.68 o 
   8  -2   7        0.03        4.65      3.17 o 
  -6  -1   7        0.03        0.00      3.06 o 
  -5  -1   7        1.34        4.05      2.87 o 
  -4  -1   7       11.28       16.09      4.31 o 
  -3  -1   7       25.41       35.99      5.06 o 
  -2  -1   7       42.09       45.46      4.43 o 
  -1  -1   7      163.78      151.19      8.78 o 
   0  -1   7       24.44       37.91      4.50 o 
   1  -1   7       97.18       86.03      8.82 o 
   2  -1   7        7.17        9.94      3.71 o 
   3  -1   7        1.05        3.14      1.43 o 
   4  -1   7        4.52        6.07      1.67 o 
   5  -1   7       12.41       20.46      3.66 o 
   6  -1   7       88.31       88.28      7.13 o 
   7  -1   7        0.43        3.39      3.11 o 
   8  -1   7        0.66        4.22      2.80 o 
   9  -1   7        1.74        8.54      3.41 o 
  -6   0   7        0.65        6.27      3.10 o 
  -5   0   7        7.28        8.45      2.82 o 
  -4   0   7        7.03        8.13      3.78 o 
  -3   0   7       14.21       19.59      4.33 o 
  -2   0   7      236.54      211.85     14.80 o 
  -1   0   7      125.02      122.70      7.17 o 
   0   0   7      158.68      171.18      6.40 o 
   1   0   7       16.56       19.95      3.19 o 
   2   0   7       62.01       51.97      4.01 o 
   3   0   7       20.39       25.28      3.02 o 
   4   0   7      208.65      192.13      8.72 o 
   5   0   7       93.88       87.90      7.19 o 
   6   0   7        6.71        8.22      2.82 o 
   7   0   7       40.33       40.52      5.10 o 
   8   0   7       39.58       45.45      4.37 o 
   9   0   7        0.09        0.44      3.17 o 
  -6   1   7       11.65       14.96      4.22 o 
  -5   1   7        5.25        5.69      3.19 o 
  -4   1   7      150.34      118.87     10.51 o 
  -3   1   7       79.01       75.85      7.83 o 
  -2   1   7      268.09      242.68     10.16 o 
  -1   1   7        1.07        0.74      1.10 o 
   0   1   7      323.81      300.54     11.58 o 
   1   1   7       38.44       31.70      2.65 o 
   2   1   7       50.25       48.04      2.42 o 
   3   1   7      749.00      786.29     20.89 o 
   4   1   7      299.73      252.05      9.77 o 
   5   1   7        2.26        4.15      1.31 o 
   6   1   7        1.74        0.20      1.33 o 
   7   1   7        4.02        5.34      1.73 o 
   8   1   7        0.58        0.63      2.62 o 
   9   1   7        1.19        6.99      3.36 o 
  10   1   7       11.62       10.68      3.82 o 
  -6   2   7        1.98        0.39      3.45 o 
  -5   2   7        0.15        0.00      2.76 o 
  -4   2   7      971.02      812.07     35.36 o 
  -3   2   7      131.75      111.11      9.58 o 
  -2   2   7        0.04        1.68      1.25 o 
  -1   2   7        2.91        0.32      1.47 o 
   0   2   7       70.41       67.14      4.32 o 
   1   2   7       66.33       70.36      3.30 o 
   2   2   7        7.20        6.89      2.28 o 
   3   2   7      296.47      283.44      7.32 o 
   4   2   7       26.47       24.63      4.19 o 
   5   2   7      129.81      112.33      8.13 o 
   6   2   7        3.94        4.81      1.36 o 
   7   2   7        0.41        1.52      1.97 o 
   8   2   7       13.70       16.17      2.45 o 
   9   2   7        0.00        5.47      2.80 o 
  10   2   7        0.00        2.68      3.68 o 
  -6   3   7       79.99       71.54      6.21 o 
  -5   3   7       33.10       30.58      4.79 o 
  -4   3   7       36.37       29.13      6.30 o 
  -3   3   7        6.57       10.74      3.36 o 
  -2   3   7       96.45       86.99      7.27 o 
  -1   3   7       32.25       30.26      2.60 o 
   0   3   7        8.98       11.23      1.52 o 
   1   3   7       36.05       43.31      2.47 o 
   2   3   7        0.89        3.12      1.42 o 
   3   3   7        3.76        5.85      0.80 o 
   4   3   7       74.15       74.65      3.17 o 
   5   3   7       24.27       26.91      2.65 o 
   6   3   7        7.25       11.41      1.72 o 
   7   3   7      120.81      114.31      6.15 o 
   8   3   7        8.62       10.52      2.26 o 
   9   3   7        7.77       12.69      3.13 o 
  10   3   7       10.44       14.93      3.86 o 
  -5   4   7        6.28        9.52      3.57 o 
  -4   4   7       20.40       29.71      5.28 o 
  -3   4   7       12.07       17.78      4.26 o 
  -2   4   7       12.88       29.77      4.73 o 
  -1   4   7       47.64       46.06      2.65 o 
   0   4   7        5.97       11.57      2.05 o 
   1   4   7       12.78       18.34      2.37 o 
   2   4   7       86.67       75.79      4.74 o 
   3   4   7      305.04      255.27      8.16 o 
   4   4   7      166.92      147.55      5.88 o 
   5   4   7       92.51       84.44     12.45 o 
   6   4   7       11.85       12.11      3.93 o 
   7   4   7        0.57        1.34      2.76 o 
   8   4   7        1.24        6.21      3.24 o 
   9   4   7        1.75        7.46      3.57 o 
  -5   5   7        0.09       11.69      5.83 o 
  -4   5   7       31.22       35.73      6.04 o 
  -3   5   7        4.83        5.81      3.82 o 
  -2   5   7        2.27        2.83      2.87 o 
  -1   5   7       59.83       55.85      6.50 o 
   0   5   7       43.40       41.19      3.39 o 
   1   5   7        0.16        1.59      1.86 o 
   2   5   7        4.92        5.48      1.67 o 
   3   5   7        1.03        2.48      1.41 o 
   4   5   7       18.33       22.97      2.82 o 
   5   5   7       10.42       11.73      2.16 o 
   6   5   7        0.25        0.00      1.75 o 
   7   5   7        1.05        2.99      2.85 o 
   8   5   7        2.51        0.00      3.29 o 
   9   5   7        2.82        6.88      4.42 o 
  -4   6   7        0.63       13.94      4.81 o 
  -3   6   7        4.99        7.15      4.08 o 
  -2   6   7        4.20        7.64      3.73 o 
  -1   6   7       30.41       30.22      5.05 o 
   0   6   7      162.75      144.22      7.15 o 
   1   6   7       40.29       44.77      3.64 o 
   2   6   7       90.77       84.04      5.95 o 
   3   6   7      274.46      273.19     11.43 o 
   4   6   7        0.02        0.00      2.68 o 
   5   6   7       25.89       26.53      2.73 o 
   6   6   7        7.60       11.72      2.43 o 
   7   6   7       13.87       14.54      4.30 o 
   8   6   7       43.19       41.23      7.16 o 
   9   6   7        4.74        9.19      4.21 o 
  -4   7   7        1.31       13.57      5.77 o 
  -3   7   7        0.14       10.76      4.40 o 
  -2   7   7        2.10        5.23      3.84 o 
  -1   7   7       20.54       30.22      6.81 o 
   0   7   7        6.38        8.69      2.90 o 
   1   7   7      770.36      706.75     33.20 o 
   2   7   7       50.27       54.11      4.24 o 
   3   7   7       89.77       87.84      5.91 o 
   4   7   7        3.83        3.17      1.84 o 
   5   7   7        1.09        3.70      2.46 o 
   6   7   7        1.29        0.03      2.13 o 
   7   7   7       16.79       15.72      4.69 o 
   8   7   7       55.17       55.61     10.56 o 
   9   7   7        1.50        5.33      4.63 o 
  -3   8   7        1.94       13.15      5.00 o 
  -2   8   7        0.90       10.54      4.61 o 
  -1   8   7       72.53       82.84      8.10 o 
   0   8   7        3.97       10.81      3.54 o 
   1   8   7      149.78      133.74     10.84 o 
   2   8   7       31.05       37.12      3.70 o 
   3   8   7      311.31      286.12     12.90 o 
   4   8   7       11.89       14.09      2.84 o 
   5   8   7        1.18        3.65      1.65 o 
   6   8   7        6.58        7.95      2.68 o 
   7   8   7        8.98       14.80      3.13 o 
   8   8   7        0.43        2.41      4.19 o 
  -1   9   7       11.77       15.49      4.52 o 
   0   9   7       22.17       28.78      5.70 o 
   1   9   7       21.33       30.03      3.19 o 
   2   9   7       21.61       33.20      4.38 o 
   3   9   7        0.33        2.70      2.43 o 
   4   9   7       17.60       21.47      3.39 o 
   5   9   7        2.01        4.70      1.92 o 
   6   9   7       13.43       16.78      3.07 o 
   7   9   7       16.79       21.17      3.35 o 
   1  10   7        0.15        5.67      4.49 o 
   2  10   7        4.90        3.50      3.07 o 
   3  10   7       22.10       26.26      3.57 o 
   4  10   7        1.94        3.12      2.93 o 
   5  10   7        0.18        3.88      2.91 o 
   0  -6   8       10.74       11.59      3.37 o 
   1  -6   8       92.47       94.83      6.39 o 
   2  -6   8       10.27       18.94      3.86 o 
  -2  -5   8        2.60        3.46      3.06 o 
  -1  -5   8        0.68        6.12      2.93 o 
   0  -5   8       62.58       51.50      4.86 o 
   1  -5   8        0.00        9.43      3.12 o 
   2  -5   8        4.04       12.38      3.25 o 
   3  -5   8        0.14        0.00      3.08 o 
   4  -5   8        5.65       12.37      3.37 o 
   5  -5   8        0.18        7.36      3.48 o 
  -3  -4   8       12.14       24.45      4.28 o 
  -2  -4   8        7.16       11.88      2.81 o 
  -1  -4   8        2.47        9.42      2.66 o 
   0  -4   8        9.60       14.33      3.06 o 
   1  -4   8        0.03        3.80      2.60 o 
   2  -4   8       42.62       35.01     12.17 o 
   3  -4   8        5.07        9.44      2.76 o 
   4  -4   8       23.28       33.02      6.12 o 
   5  -4   8        2.32        9.43      3.00 o 
   6  -4   8        2.13        2.27      3.70 o 
  -4  -3   8        0.53        2.94      5.74 o 
  -3  -3   8        2.79        3.49      4.37 o 
  -2  -3   8        9.84        8.22      3.56 o 
  -1  -3   8        3.86        6.88      2.69 o 
   0  -3   8       56.31       55.08      5.61 o 
   1  -3   8      224.92      218.95     11.98 o 
   2  -3   8       43.78       41.42      4.85 o 
   3  -3   8        3.71        8.73      2.21 o 
   4  -3   8        8.13        9.44      2.52 o 
   5  -3   8        2.46        8.32      2.52 o 
   6  -3   8        8.59       16.58      2.57 o 
   7  -3   8        0.64        5.56      3.43 o 
  -5  -2   8        2.24        6.99      3.12 o 
  -4  -2   8        0.00        0.00      4.51 o 
  -3  -2   8       44.63       46.64      4.52 o 
  -2  -2   8        0.10        1.74      2.05 o 
  -1  -2   8       11.02       16.31      3.56 o 
   0  -2   8       34.92       37.54      4.10 o 
   1  -2   8       10.23       14.68      3.43 o 
   2  -2   8      148.78      135.64      8.62 o 
   3  -2   8        8.40       16.16      2.74 o 
   4  -2   8        0.50        4.79      2.08 o 
   5  -2   8        1.10        3.49      2.83 o 
   6  -2   8        4.29        3.98      2.76 o 
   7  -2   8       17.47       22.44      3.80 o 
   8  -2   8       24.64       32.42      4.19 o 
  -5  -1   8       11.48       11.65      3.47 o 
  -4  -1   8        0.15        4.05      2.71 o 
  -3  -1   8      167.84      137.77      8.21 o 
  -2  -1   8        1.73        4.56      2.59 o 
  -1  -1   8        3.62        7.86      3.57 o 
   0  -1   8      134.28      137.00      8.50 o 
   1  -1   8        9.96       12.00      3.00 o 
   2  -1   8        2.16        8.20      2.13 o 
   3  -1   8        0.16        2.18      1.59 o 
   4  -1   8        1.09        0.66      1.61 o 
   5  -1   8        5.02       11.35      2.33 o 
   6  -1   8       24.81       34.83      3.30 o 
   7  -1   8       76.04       68.71      9.19 o 
   8  -1   8        2.34       12.74      3.77 o 
   9  -1   8        7.05       15.40      3.91 o 
  -5   0   8        3.08        3.45      3.68 o 
  -4   0   8       27.46       27.21      5.79 o 
  -3   0   8       46.65       45.08      7.29 o 
  -2   0   8      274.22      254.40     16.51 o 
  -1   0   8      136.40      139.39      5.97 o 
   0   0   8      579.28      576.16     14.54 o 
   1   0   8        3.39        4.30      2.42 o 
   2   0   8       11.75       12.91      2.74 o 
   3   0   8       31.00       28.06      3.63 o 
   4   0   8       12.65       14.60      6.35 o 
   5   0   8      110.57      105.49      7.54 o 
   6   0   8        8.66       13.71      2.58 o 
   7   0   8        0.03        2.55      1.97 o 
   8   0   8       61.31       79.23      6.37 o 
   9   0   8        0.04        1.69      3.38 o 
  -5   1   8        0.30        0.00      2.94 o 
  -4   1   8        2.86        8.50      3.77 o 
  -3   1   8       24.27       23.43      5.58 o 
  -2   1   8     1098.48      998.84     26.90 o 
  -1   1   8        1.06        4.44      1.46 o 
   0   1   8      159.51      155.76      8.22 o 
   1   1   8       78.22       73.44      4.09 o 
   2   1   8       33.87       34.15      3.27 o 
   3   1   8        0.00        0.29      1.33 o 
   4   1   8      160.08      134.91      7.05 o 
   5   1   8      124.54      109.37      6.19 o 
   6   1   8        6.56        7.40      2.01 o 
   7   1   8       65.36       68.36      4.71 o 
   8   1   8        0.08        2.34      3.36 o 
   9   1   8        8.37       10.72      3.24 o 
  -5   2   8        7.62        0.60      3.13 o 
  -4   2   8       38.79       44.94      5.33 o 
  -3   2   8      168.97      133.80     10.97 o 
  -2   2   8       15.68       15.01      2.57 o 
  -1   2   8       48.56       50.23      3.59 o 
   0   2   8      342.99      313.37     12.04 o 
   1   2   8        5.66       14.61      2.87 o 
   2   2   8       55.25       51.91      4.13 o 
   3   2   8       13.13       16.57      2.88 o 
   4   2   8       13.19       18.18      5.09 o 
   5   2   8        3.88        3.62      3.34 o 
   6   2   8        1.03        4.14      1.51 o 
   7   2   8        0.15        0.60      3.26 o 
   8   2   8       13.06       16.95      2.54 o 
   9   2   8        0.81        0.00      3.27 o 
  -5   3   8        4.54        7.85      3.86 o 
  -4   3   8        5.11        7.08      3.70 o 
  -3   3   8        5.25        3.63      2.76 o 
  -2   3   8       85.08       75.22      7.41 o 
  -1   3   8       39.64       34.05      3.03 o 
   0   3   8       52.81       51.94      3.05 o 
   1   3   8       70.82       72.54      3.50 o 
   2   3   8      103.52      102.16      3.85 o 
   3   3   8       24.17       26.52      1.66 o 
   4   3   8        1.69        1.37      1.88 o 
   5   3   8        6.79        9.68      3.02 o 
   6   3   8       59.69       65.36      8.95 o 
   7   3   8        1.17        5.27      1.78 o 
   8   3   8        8.89       10.43      2.04 o 
   9   3   8        2.64        7.00      2.52 o 
  -2   4   8       23.21       33.78      7.31 o 
  -1   4   8       43.13       39.65      3.36 o 
   0   4   8        2.71       20.75      4.88 o 
   1   4   8        0.49        4.36      1.31 o 
   2   4   8       24.62       25.31      2.51 o 
   3   4   8      152.26      124.64      7.99 o 
   4   4   8       39.63       42.00      3.42 o 
   5   4   8        0.29        0.63      2.04 o 
   6   4   8      190.03      164.02     13.01 o 
   7   4   8       21.37       24.22      4.84 o 
   8   4   8       16.22       24.64      6.11 o 
   9   4   8        0.48        0.00      3.75 o 
  -4   5   8        0.29        0.00      5.09 o 
  -3   5   8        0.10        2.90      4.30 o 
  -2   5   8        6.38        8.29      3.84 o 
  -1   5   8        2.17        3.49      3.47 o 
   0   5   8        1.31        1.64      1.50 o 
   1   5   8        6.37        7.16      2.14 o 
   2   5   8      146.23      113.25      6.32 o 
   3   5   8       29.63       38.77      3.84 o 
   4   5   8      745.82      714.33     31.75 o 
   5   5   8      294.96      284.07     11.47 o 
   6   5   8        5.41        8.45      3.19 o 
   7   5   8       38.74       38.30      8.10 o 
   8   5   8        2.06        7.08      3.66 o 
   9   5   8        2.62        3.78      4.07 o 
  -4   6   8       10.96       26.58      6.00 o 
  -3   6   8        1.16        0.00      4.37 o 
  -2   6   8        0.12        0.70      3.56 o 
  -1   6   8       36.10       34.38      4.88 o 
   0   6   8       11.12       10.14      2.04 o 
   1   6   8       67.01       68.42      6.67 o 
   2   6   8       25.15       27.67      4.48 o 
   3   6   8     1728.54     1557.70     36.60 o 
   4   6   8      197.32      164.59      7.08 o 
   5   6   8      112.30       97.38      7.69 o 
   6   6   8        6.49       10.32      2.50 o 
   7   6   8        1.84       10.37      3.34 o 
   8   6   8        0.36        1.18      4.10 o 
   9   6   8        4.55        8.61      4.52 o 
  -3   7   8        3.06        7.90      5.18 o 
  -2   7   8        0.70        9.70      4.17 o 
  -1   7   8        2.76        9.15      3.86 o 
   0   7   8       14.84       19.33      4.88 o 
   1   7   8      122.34      122.27      7.09 o 
   2   7   8        0.20        4.03      1.93 o 
   3   7   8      257.78      237.27     10.93 o 
   4   7   8        0.45        4.81      1.90 o 
   5   7   8      122.45      113.94      5.58 o 
   6   7   8        0.05        6.92      3.47 o 
   7   7   8        5.33       14.44      2.91 o 
   8   7   8        0.68        2.20      3.91 o 
  -2   8   8        0.32        8.57      4.81 o 
  -1   8   8        1.63        0.00      4.44 o 
   0   8   8       12.14       12.64      4.28 o 
   1   8   8      138.34      132.65      7.37 o 
   2   8   8       20.22       22.88      9.33 o 
   3   8   8       10.89       18.91      2.97 o 
   4   8   8       28.55       48.32      9.09 o 
   5   8   8        0.01        2.39      1.76 o 
   6   8   8       12.77       12.77      3.00 o 
   7   8   8        0.48        3.91      4.13 o 
   8   8   8       15.57       19.91      5.16 o 
  -1   9   8       33.11       37.56      5.14 o 
   0   9   8        1.84       10.14      4.45 o 
   1   9   8       17.49       25.17      5.32 o 
   2   9   8        3.29        2.69      2.66 o 
   3   9   8        2.08        2.34      2.56 o 
   4   9   8       21.22       22.54      4.06 o 
   5   9   8       15.06       21.82      2.33 o 
   6   9   8        0.05        1.92      2.78 o 
   2  10   8        1.25        1.72      4.39 o 
   3  10   8        0.68        4.59      3.09 o 
   4  10   8        6.32        7.49      3.01 o 
   0  -5   9        0.64        3.60      3.35 o 
   1  -5   9        9.65       19.20      5.91 o 
   2  -5   9        3.21        3.30      6.11 o 
   3  -5   9        9.90       14.93      7.39 o 
  -2  -4   9        2.08       12.79      9.27 o 
  -1  -4   9        0.01        0.00      3.55 o 
   0  -4   9        1.05        0.00      3.00 o 
   1  -4   9        0.37        0.00      4.57 o 
   2  -4   9        0.16        6.10      6.95 o 
   3  -4   9        0.09        7.51      3.09 o 
   4  -4   9        0.01        7.53      6.39 o 
   5  -4   9        0.08       14.73      9.52 o 
  -3  -3   9        5.41       12.88      4.44 o 
  -2  -3   9       19.90       25.57      4.92 o 
  -1  -3   9       25.44       36.00      5.79 o 
   0  -3   9        2.73        7.74      3.92 o 
   1  -3   9      155.41      148.40     11.42 o 
   2  -3   9        2.77        4.42      2.49 o 
   3  -3   9       56.53       61.02      7.10 o 
   4  -3   9        8.03       14.42      3.70 o 
   5  -3   9       18.65       33.17      4.00 o 
   6  -3   9        0.37        2.58      2.81 o 
  -3  -2   9        6.50       14.70      3.38 o 
  -2  -2   9        1.02        5.09      2.55 o 
  -1  -2   9      100.39      101.67      7.24 o 
   0  -2   9       57.79       64.26      5.41 o 
   1  -2   9       71.42       61.85      5.75 o 
   2  -2   9        0.01        2.95      2.80 o 
   3  -2   9      111.45      125.15      8.15 o 
   4  -2   9        6.54       20.00      6.09 o 
   5  -2   9        0.46        4.43      2.34 o 
   6  -2   9        0.32        3.79      5.28 o 
   7  -2   9        0.01        0.00      4.12 o 
  -4  -1   9       15.94       23.90      4.12 o 
  -3  -1   9        5.03        4.77      2.38 o 
  -2  -1   9       79.31       82.58      6.29 o 
  -1  -1   9       40.26       45.53      5.46 o 
   0  -1   9      151.89      148.32      9.45 o 
   1  -1   9      581.93      557.04     23.67 o 
   2  -1   9      214.99      212.03     16.35 o 
   3  -1   9       20.01       26.55      4.51 o 
   4  -1   9        1.20        4.50      2.12 o 
   5  -1   9       14.80       22.46      3.86 o 
   6  -1   9        8.03       16.68      2.81 o 
   7  -1   9        9.54       16.39      3.21 o 
   8  -1   9        0.48        1.85      4.00 o 
  -4   0   9        3.84        2.75      2.78 o 
  -2   0   9       10.32       10.45      2.20 o 
  -1   0   9       44.37       48.18      4.53 o 
   0   0   9     1210.76     1172.68     32.57 o 
   1   0   9        0.57        4.77      2.21 o 
   2   0   9        2.51        7.07      2.08 o 
   3   0   9        1.15        2.24      1.64 o 
   4   0   9       10.19       15.05      6.35 o 
   5   0   9        3.07       11.54      2.11 o 
   6   0   9        5.32        3.14      2.11 o 
   7   0   9       20.18       23.44      3.78 o 
   8   0   9       26.60       30.81      3.38 o 
   9   0   9       18.74       35.51      4.33 o 
  -4   1   9       10.75       15.63      3.26 o 
  -3   1   9        1.16        5.25      2.71 o 
  -2   1   9      203.94      213.82     10.16 o 
  -1   1   9        2.63        3.19      2.62 o 
   0   1   9      107.26      115.40      5.51 o 
   1   1   9      123.03      116.59      5.56 o 
   2   1   9      165.03      160.34      8.73 o 
   3   1   9       31.86       38.25      8.10 o 
   4   1   9        1.76        1.79      1.65 o 
   5   1   9        7.18        9.24      2.41 o 
   6   1   9       10.76       16.50      2.64 o 
   7   1   9       14.05       21.13      2.68 o 
   8   1   9        1.82       10.64      3.43 o 
   9   1   9        1.65        3.89      4.21 o 
  -4   2   9        8.66       15.12      3.96 o 
  -3   2   9        9.11        7.90      3.52 o 
  -2   2   9       49.08       28.39      4.44 o 
  -1   2   9       10.49       10.19      1.86 o 
   0   2   9       20.51       24.93      2.83 o 
   1   2   9       38.93       37.76      2.53 o 
   2   2   9       32.71       31.45      3.06 o 
   3   2   9       92.70       88.26      5.74 o 
   4   2   9       31.82       27.31      3.47 o 
   5   2   9       76.92       60.27      4.28 o 
   6   2   9        0.38        2.14      2.22 o 
   7   2   9        2.38        5.09      2.06 o 
   8   2   9        1.19        0.00      3.22 o 
   9   2   9       19.86       28.60      4.59 o 
  -4   3   9       38.40       33.94      4.70 o 
  -3   3   9       13.58       12.76      4.22 o 
  -2   3   9       25.37       28.11      5.90 o 
  -1   3   9        0.39        0.00      1.55 o 
   0   3   9       35.09       30.61      2.59 o 
   1   3   9      147.86      140.30      5.59 o 
   2   3   9       11.23       13.48      1.48 o 
   3   3   9        0.15        1.77      3.08 o 
   4   3   9       35.74       33.16      5.19 o 
   5   3   9       13.44       12.69      4.12 o 
   6   3   9        0.06        0.88      2.39 o 
   7   3   9        3.40        4.72      2.75 o 
   8   3   9      113.29      103.77      8.82 o 
   9   3   9        8.43       15.81      4.28 o 
  -2   4   9       19.66       31.17      5.07 o 
  -1   4   9        6.43       11.62      3.70 o 
   0   4   9       27.02       24.17      3.20 o 
   1   4   9       17.29       19.40      2.96 o 
   2   4   9       18.69       27.85      3.96 o 
   3   4   9        5.26        7.86      2.15 o 
   4   4   9       57.96       55.85      4.66 o 
   5   4   9        0.75        1.88      2.34 o 
   6   4   9       98.14       93.81      9.38 o 
   7   4   9      222.69      184.81     14.26 o 
   8   4   9        0.17        7.02      4.00 o 
   9   4   9       13.63       11.76      4.31 o 
  -4   5   9        9.62       26.79      7.06 o 
  -3   5   9        0.24        4.51      4.88 o 
  -2   5   9        6.41       10.81      4.91 o 
  -1   5   9        4.66        0.00      3.08 o 
   0   5   9        1.36        5.23      1.90 o 
   1   5   9       33.87       24.10      2.63 o 
   2   5   9        0.01        1.51      1.89 o 
   3   5   9       21.31       24.42      4.84 o 
   4   5   9       63.13       61.76      3.55 o 
   5   5   9     1095.52      942.44     39.84 o 
   6   5   9       39.66       38.30      5.46 o 
   7   5   9       27.12       35.70      5.07 o 
   8   5   9       22.37       20.00      5.42 o 
   9   5   9        1.61        0.00      4.31 o 
  -3   6   9        2.87        2.64      5.81 o 
  -2   6   9       33.95       43.43      5.18 o 
  -1   6   9        0.05        8.06      3.49 o 
   0   6   9        4.39       14.42      3.50 o 
   1   6   9        0.05        0.00      1.76 o 
   2   6   9        0.02        2.51      3.64 o 
   3   6   9        9.90       18.33      4.16 o 
   4   6   9       34.81       35.69      3.49 o 
   5   6   9      203.60      201.30      7.84 o 
   6   6   9        4.81        9.80      3.12 o 
   7   6   9      109.88       99.17     10.35 o 
   8   6   9        1.98        7.34      4.17 o 
   9   6   9        0.60        7.76      4.59 o 
  -2   7   9        8.43       19.10      5.14 o 
  -1   7   9        0.03        0.00      3.70 o 
   0   7   9        1.96        2.92      4.47 o 
   1   7   9       19.49       27.64      3.60 o 
   2   7   9       14.18       18.08      3.06 o 
   3   7   9       86.80       81.26      6.01 o 
   4   7   9       10.44       11.24      2.03 o 
   5   7   9      108.47       94.43      4.75 o 
   6   7   9        3.07        7.98      2.53 o 
   7   7   9        0.07        7.80      3.68 o 
   8   7   9        3.74       13.50      4.49 o 
  -1   8   9        0.01        0.00      4.95 o 
   0   8   9        3.26        9.36      4.47 o 
   1   8   9        0.09        0.00      3.64 o 
   2   8   9       11.85       17.04      3.15 o 
   3   8   9       24.42       31.31      3.20 o 
   4   8   9        3.72        3.39      3.67 o 
   5   8   9        1.16        0.00      1.88 o 
   6   8   9        5.52        9.83      6.22 o 
   7   8   9       18.02       14.59      4.58 o 
   0   9   9        0.56       16.07      4.86 o 
   1   9   9        5.09       10.12      4.38 o 
   2   9   9        1.72        2.52      3.69 o 
   3   9   9        6.91       12.86      3.12 o 
   4   9   9        6.18       13.28      2.85 o 
   5   9   9        0.57        3.67      2.08 o 
   6   9   9        0.10        1.36      3.90 o 
   0  -4  10        3.21        5.47      6.24 o 
   1  -4  10        8.84       13.86      3.74 o 
   2  -4  10       16.18       17.13      4.78 o 
   3  -4  10        1.91        6.83      4.67 o 
  -1  -3  10        9.41       10.90      3.11 o 
   0  -3  10        0.00        1.69      2.94 o 
   1  -3  10        1.39       10.20      6.43 o 
   2  -3  10       13.34       16.88      4.49 o 
   3  -3  10       14.70       23.27      5.21 o 
   4  -3  10       36.76       43.99      3.97 o 
   5  -3  10       62.02       63.06      4.48 o 
  -2  -2  10        2.34       13.85      7.74 o 
  -1  -2  10        5.85        8.50      2.71 o 
   0  -2  10        5.58        9.38      2.79 o 
   1  -2  10       46.17       48.54      5.69 o 
   2  -2  10      194.74      199.42     11.30 o 
   3  -2  10      150.26      144.63      9.20 o 
   4  -2  10      150.51      146.19      8.45 o 
   5  -2  10       15.98       20.67      3.47 o 
   6  -2  10        1.49        4.93      4.50 o 
   7  -2  10        0.54        8.33      3.26 o 
  -3  -1  10        0.08        5.54      4.47 o 
  -2  -1  10       22.04       31.40      4.60 o 
  -1  -1  10        0.07        2.73      2.38 o 
   0  -1  10        0.22        1.92      2.31 o 
   1  -1  10       39.04       53.39      4.88 o 
   2  -1  10      896.86      882.99     28.67 o 
   3  -1  10        1.67       12.30      4.22 o 
   4  -1  10        0.02        3.37      2.34 o 
   5  -1  10        4.87       14.13      6.17 o 
   6  -1  10        1.38        7.28      2.71 o 
   7  -1  10        1.13        3.53      2.80 o 
  -2   0  10        0.65        0.00      2.30 o 
  -1   0  10        1.50        1.98      6.24 o 
   0   0  10       73.94       82.61      6.92 o 
   1   0  10        1.51        7.34      2.23 o 
   2   0  10        8.87       13.22      2.98 o 
   3   0  10        1.06        3.84      3.17 o 
   4   0  10       50.75       35.51      5.46 o 
   5   0  10        3.83        6.31      2.29 o 
   6   0  10       10.89       18.28      3.25 o 
   7   0  10        0.14        0.00      2.48 o 
   8   0  10        5.06        2.62      3.09 o 
  -4   1  10        0.42        3.64      3.06 o 
  -3   1  10        0.11        1.65      2.66 o 
  -2   1  10       22.22       32.13      6.04 o 
  -1   1  10        7.60       12.61      3.84 o 
   0   1  10       49.81       51.36      3.38 o 
   1   1  10       17.00       24.02      3.14 o 
   2   1  10       42.22       53.14      5.34 o 
   3   1  10        1.16        8.62      2.15 o 
   4   1  10       17.34       17.53      3.25 o 
   5   1  10        0.01        0.01      1.89 o 
   6   1  10        0.02        0.00      1.97 o 
   7   1  10        6.05        8.51      2.44 o 
   8   1  10       11.83       19.22      3.22 o 
  -4   2  10        0.91        3.78      3.24 o 
  -3   2  10        0.80        0.00      2.94 o 
  -2   2  10       14.64       12.89      3.89 o 
  -1   2  10       26.53       36.35      5.80 o 
   0   2  10        0.44        3.10      1.82 o 
   1   2  10       28.37       32.41      2.56 o 
   2   2  10        0.37        1.76      1.51 o 
   3   2  10        1.15        3.74      1.69 o 
   4   2  10        2.29        2.53      1.83 o 
   5   2  10        6.41       12.10      2.44 o 
   6   2  10       10.21       12.61      2.43 o 
   7   2  10        0.52        4.54      3.24 o 
   8   2  10        8.40       12.73      2.73 o 
   9   2  10       10.05       15.68     10.06 o 
   0   3  10        1.95        2.68      1.78 o 
   1   3  10       89.15       67.12      6.76 o 
   2   3  10        4.39        1.92      2.47 o 
   3   3  10        4.27        3.84      1.82 o 
   4   3  10       19.16       32.90      4.89 o 
   5   3  10       54.94       54.02      6.50 o 
   6   3  10       47.82       41.65      8.17 o 
   7   3  10        0.89        1.85      3.06 o 
   8   3  10       40.30       52.88     10.17 o 
   9   3  10       64.52       47.77      6.30 o 
  -2   4  10       88.95       97.57      8.91 o 
  -1   4  10        0.98        0.00      3.61 o 
   0   4  10       33.29       25.24      2.94 o 
   1   4  10       31.40       23.80      3.04 o 
   2   4  10       17.72       15.28      4.54 o 
   3   4  10       15.07       17.62      2.72 o 
   4   4  10        1.96        4.12      1.58 o 
   5   4  10        0.00        0.00      2.46 o 
   6   4  10        0.42        2.76      2.71 o 
   7   4  10      221.74      188.54     14.08 o 
   8   4  10       30.87       33.04      5.14 o 
   9   4  10       16.69       17.13      5.07 o 
  -3   5  10        1.10        0.00      5.28 o 
  -2   5  10        6.82       17.88      4.52 o 
  -1   5  10        0.11        2.50      4.01 o 
   0   5  10       97.23       74.05      4.39 o 
   1   5  10        2.11        3.51      1.96 o 
   2   5  10        0.04        1.33      1.75 o 
   3   5  10        0.83        0.85      2.57 o 
   4   5  10        8.05        8.84      2.19 o 
   5   5  10        1.15        2.78      2.61 o 
   6   5  10        6.86        7.25      3.31 o 
   7   5  10      129.06      126.42     11.60 o 
   8   5  10       29.06       23.38      5.02 o 
   9   5  10       23.78       23.41      5.81 o 
  -2   6  10       45.61       40.47      5.76 o 
  -1   6  10        0.00        0.00      3.91 o 
   0   6  10       12.53       23.52      5.30 o 
   1   6  10        1.59        4.02      2.08 o 
   2   6  10        4.96        7.90      2.15 o 
   3   6  10       12.54       19.90      2.80 o 
   4   6  10       22.30       20.69      3.49 o 
   5   6  10       51.28       54.60      4.37 o 
   6   6  10        9.36       12.15      3.47 o 
   7   6  10        0.35        8.27      3.64 o 
   8   6  10        0.16        1.87      4.03 o 
  -1   7  10        0.22        0.00      4.17 o 
   0   7  10        1.30        5.58      4.03 o 
   1   7  10        0.02        4.96      2.46 o 
   2   7  10        1.41        1.58      2.23 o 
   3   7  10        8.53        7.81      2.48 o 
   4   7  10       44.00       43.66      2.86 o 
   5   7  10      172.03      145.29      8.48 o 
   6   7  10        7.54        7.16      3.52 o 
   7   7  10        5.47       10.61      4.07 o 
   8   7  10        4.66        5.98      4.33 o 
   0   8  10        0.06       15.53      5.25 o 
   1   8  10        9.93       21.28      4.19 o 
   2   8  10        6.74       17.77      3.25 o 
   3   8  10        2.47        6.10      2.74 o 
   4   8  10        1.54        0.65      2.66 o 
   5   8  10        0.92        3.42      2.02 o 
   6   8  10        0.56        0.00      4.08 o 
   7   8  10        0.06        0.00      4.26 o 
   2   9  10       13.10       31.32      5.84 o 
   3   9  10        8.63       25.28      4.56 o 
   4   9  10        1.65        0.95      3.12 o 
   5   9  10        0.06        2.71      2.83 o 
   1  -3  11        0.33        0.55      3.51 o 
   2  -3  11        4.28        6.64      5.98 o 
   3  -3  11        8.21       11.51      3.61 o 
  -1  -2  11        1.57        2.17      6.97 o 
   0  -2  11        2.20        4.07      6.74 o 
   1  -2  11        0.40        0.00      7.23 o 
   2  -2  11        3.39        7.41      3.03 o 
   3  -2  11        7.61        7.16      3.18 o 
   4  -2  11      128.48      130.82      7.48 o 
   5  -2  11       14.96       32.64      5.55 o 
  -2  -1  11        0.01        0.00      2.99 o 
  -1  -1  11        0.98        2.67      2.88 o 
   0  -1  11        2.96        1.58      2.71 o 
   1  -1  11       12.95       21.65      3.44 o 
   2  -1  11        0.57        1.73      2.65 o 
   3  -1  11        6.20       10.69      3.18 o 
   4  -1  11       35.25       48.36      6.11 o 
   5  -1  11        2.79        9.30      3.62 o 
   6  -1  11        1.51        8.10      4.58 o 
  -2   0  11        5.90        4.96      4.35 o 
  -1   0  11        2.40        4.35      2.50 o 
   0   0  11        6.49       22.73      4.84 o 
   1   0  11        1.64       10.65      2.12 o 
   2   0  11      120.73      119.79      7.79 o 
   3   0  11       28.62       40.85      3.91 o 
   4   0  11        8.57       10.26      3.12 o 
   5   0  11        0.07        4.24      8.13 o 
   6   0  11        0.59        2.36      2.65 o 
   7   0  11        0.29        2.28      3.08 o 
  -2   1  11       11.41       12.76      4.84 o 
  -1   1  11       10.12       19.50      4.42 o 
   0   1  11        2.75        4.35      3.52 o 
   1   1  11       20.60       37.19      9.52 o 
   2   1  11       21.38       25.98      3.89 o 
   3   1  11        2.03        7.89      2.35 o 
   4   1  11        1.79        3.10      2.55 o 
   5   1  11        0.52        2.62      2.79 o 
   6   1  11        0.67        0.70      2.36 o 
   7   1  11        0.29        2.94      2.61 o 
   8   1  11        0.89        3.15      3.86 o 
  -2   2  11        0.11        2.39      2.69 o 
  -1   2  11        8.18        9.66      3.61 o 
   0   2  11        0.36        2.23      1.72 o 
   1   2  11        0.11        3.22      3.18 o 
   2   2  11        0.19        4.70      2.19 o 
   3   2  11        3.61        4.48      3.02 o 
   4   2  11       28.26       31.59      3.59 o 
   5   2  11        6.80       19.25      9.73 o 
   6   2  11        7.22       14.66      3.24 o 
   7   2  11        2.88       11.93      3.84 o 
   8   2  11        8.00       13.57      3.94 o 
  -1   3  11       39.18       50.04      5.90 o 
   0   3  11        2.62        6.95      2.92 o 
   1   3  11        6.19       10.81      4.08 o 
   2   3  11      105.96       89.96      6.14 o 
   3   3  11       32.78       34.48      7.15 o 
   4   3  11       21.54       19.03      4.93 o 
   5   3  11       48.22       43.34      5.65 o 
   6   3  11        2.38        0.14      2.96 o 
   7   3  11        0.69        4.10      3.24 o 
   8   3  11        8.06       16.58      4.45 o 
  -2   4  11       30.91       52.70      5.97 o 
  -1   4  11        0.00        4.81      4.44 o 
   0   4  11        0.06        3.13      2.22 o 
   1   4  11       22.95       26.33      3.77 o 
   2   4  11       49.60       34.02      8.28 o 
   3   4  11        8.13        9.08      2.04 o 
   4   4  11        0.24        2.25      2.52 o 
   5   4  11        3.12        2.18      2.66 o 
   6   4  11        8.42        9.01      3.01 o 
   7   4  11       21.34       25.52      6.09 o 
   8   4  11        2.55        0.00      3.78 o 
  -2   5  11        0.07        5.28      5.09 o 
  -1   5  11       18.06       30.86      5.39 o 
   0   5  11       19.98       29.13      5.86 o 
   1   5  11        0.28        1.28      2.07 o 
   2   5  11       15.19       26.88      6.14 o 
   3   5  11        3.53       10.35      2.90 o 
   4   5  11        5.58        8.15      1.93 o 
   5   5  11        7.23        2.96      2.94 o 
   6   5  11        2.60        4.44      3.33 o 
   7   5  11       36.81       24.52      5.63 o 
   8   5  11        0.65        0.00      4.15 o 
  -1   6  11        0.00        0.00      4.45 o 
   0   6  11       42.33       36.68      4.45 o 
   1   6  11        0.46        2.45      2.28 o 
   2   6  11        0.04        3.22      2.96 o 
   3   6  11        0.05        4.40      2.00 o 
   4   6  11       19.10       21.81      2.98 o 
   5   6  11       14.33       15.47      2.83 o 
   6   6  11       35.88       31.69      4.82 o 
   7   6  11        9.94        8.71      3.71 o 
   8   6  11        0.01        4.59      4.22 o 
   0   7  11        0.49        0.00      4.40 o 
   1   7  11        1.86        9.33      4.19 o 
   2   7  11        0.28        5.98      2.37 o 
   3   7  11        1.06        3.23      5.24 o 
   4   7  11        0.14        9.11      2.37 o 
   5   7  11       51.62       52.37      3.82 o 
   6   7  11        6.17       24.73      4.05 o 
   7   7  11        2.41        0.07      4.07 o 
   1   8  11       19.44       25.54      5.00 o 
   2   8  11        0.05        5.03      2.72 o 
   3   8  11       20.03       31.57      3.78 o 
   4   8  11       79.62       78.30      4.19 o 
   5   8  11       29.47       37.67      3.29 o 
   6   8  11        7.93        9.72      4.61 o 
   1  -1  12        1.12        6.61      3.42 o 
   2  -1  12       16.90       23.97      3.48 o 
   3  -1  12        0.10        0.00      6.56 o 
   4  -1  12       34.53       43.89      5.86 o 
   5  -1  12        1.60       15.95      5.28 o 
   0   0  12        5.96        8.99      5.66 o 
   1   0  12        5.08       10.63      4.57 o 
   2   0  12        2.64        0.35      4.17 o 
   3   0  12      102.70      109.78      7.33 o 
   4   0  12        3.81        1.06      3.92 o 
   5   0  12        0.74        7.78      5.37 o 
   6   0  12        4.71        7.85      3.99 o 
  -1   1  12        9.09       11.04      3.90 o 
   0   1  12        0.33        6.19      2.57 o 
   1   1  12        1.18        0.12      2.62 o 
   2   1  12       53.76       54.64      5.06 o 
   3   1  12        3.94        0.90      3.39 o 
   4   1  12        0.16        9.60      4.27 o 
   5   1  12        4.23        5.56      2.93 o 
   6   1  12        6.05       19.12      5.37 o 
   7   1  12        5.88       10.25      3.23 o 
   0   2  12       18.75       32.46      4.82 o 
   1   2  12       42.11       50.12      3.92 o 
   2   2  12        0.04        1.41      3.06 o 
   3   2  12        2.84        2.66      3.01 o 
   4   2  12        8.77        5.79      3.63 o 
   5   2  12       10.48       10.19      3.68 o 
   6   2  12       13.15        2.43      3.56 o 
   7   2  12        5.43        2.90      3.68 o 
   0   3  12        0.01        5.22      2.28 o 
   1   3  12        0.25        1.32      2.15 o 
   2   3  12       10.85       13.30      2.69 o 
   3   3  12        6.42       18.45      4.77 o 
   4   3  12       22.42       16.25      4.14 o 
   5   3  12        5.51        7.69      3.08 o 
   6   3  12        8.63        9.12      4.17 o 
   7   3  12        2.76        0.00      3.86 o 
   1   4  12        0.30        3.21      2.26 o 
   2   4  12        7.93        6.34      3.05 o 
   3   4  12        9.92       10.57      2.23 o 
   4   4  12       22.48       22.87      3.59 o 
   5   4  12        1.48        0.42      2.97 o 
   6   4  12       21.43       22.18      4.00 o 
   7   4  12       16.39       16.11      5.28 o 
   1   5  12        3.46        7.43      3.26 o 
   2   5  12       95.10       73.76      5.00 o 
   3   5  12        0.89        0.00      2.57 o 
   4   5  12        0.00        0.01      4.32 o 
   5   5  12        0.01        2.36      3.13 o 
   6   5  12        0.01        0.30      3.43 o 
   7   5  12        0.14        0.00      3.84 o 
   0   6  12        4.75        7.32      4.49 o 
   2   6  12        0.36        0.00      3.24 o 
   3   6  12        0.29        1.66      2.23 o 
   4   6  12        0.23        0.49      2.23 o 
   5   6  12        2.28        2.99      3.38 o 
   6   6  12        0.37       11.71      3.80 o 
   7   6  12        3.96        8.92      4.24 o 
   1   7  12        0.38        0.00      4.70 o 
   2   7  12        6.82       12.41      3.52 o 
   3   7  12       10.25       10.19      2.50 o 
   4   7  12        3.66        3.56      3.69 o 
   5   7  12        0.57        3.61      3.86 o 
   6   7  12      105.16       80.41      8.48 o 
   2   1  13        1.35        8.46      3.55 o 
   3   1  13       69.74       77.69      5.74 o 
   4   1  13        1.77        2.15      3.80 o 
   5   1  13        0.09        0.00      3.84 o 
   1   2  13        9.93       18.84      4.58 o 
   2   2  13        0.80        0.00      3.63 o 
   3   2  13       13.51       22.04      3.84 o 
   4   2  13        6.61        9.31      3.70 o 
   5   2  13        0.39        0.00      3.59 o 
   1   3  13        4.90       14.86      4.43 o 
   2   3  13        0.16        0.62      3.56 o 
   3   3  13        0.04        0.00      3.20 o 
   4   3  13       11.02       20.63      3.73 o 
   5   3  13        3.79       14.68      4.21 o 
   6   3  13        2.18        5.49      3.82 o 
   1   4  13        2.92        7.51      3.42 o 
   2   4  13       16.59       17.95      2.90 o 
   3   4  13        0.28        0.10      2.26 o 
   4   4  13       37.70       27.39      4.21 o 
   5   4  13        0.59        9.19      4.26 o 
   6   4  13        0.53        0.95      3.82 o 
   2   5  13        0.02        4.06      2.43 o 
   3   5  13       15.30       16.77      3.51 o 
   4   5  13        0.03        2.68      3.66 o 
   5   5  13        1.02        1.81      3.52 o 
   6   5  13        7.46        0.00      4.08 o 
   3   6  13        9.16       17.15      2.79 o 
   4   6  13        4.49        3.68      5.13 o 
   5   6  13        2.67        6.95      3.71 o 
                                                 
